# Supplementary material for: DNA methylation-based analysis reveals accelerated epigenetic aging in giant cell-enriched adult-type glioblastoma
Source: Clin Epigenetics. 2024 Dec 11;16:179. doi: 10.1186/s13148-024-01793-w (PMC11636044; doi:10.1186/s13148-024-01793-w)
Supplement: Supplementary file 8 — Additional file8 (XLSX 165 KB) [file 13148_2024_1793_MOESM8_ESM.xlsx]

## Sheet: Additional file
Sample type	p53 (%)	Ki67 (%)	p21 (%)	LDHA (%)	SDH-A (%)	MTC-01 (%)	MT-C02 (%)	NDUFB8 (%)	Sex (0=male, 1=female)	Chronological age	Genome-wide methylation	predicted_ages (RnBeads)	Immune Cell Content (LUMP)	DNAMethAgeAcc (RnBeads)	DNAMethAgeAcc median split gcGB+non-gcGB (</=-12,12=0,>-12,12=1)	Methylation class (v11)	Calibrated score methylation class (v11)	Methylation subclass 1 (v11)	Calibrated score subclass 1 (v11)	MGMT Promoter methylation status (methylated=1, unmethylated=0)	V12 braintumor classifier, highest MC	V12 braintumor classifier, highest MC calibrated score	KPS	Censor (0 = deceased, 1 = alive/censored)	OS in d	Therapy (Radiation+Chemo=1, else=0)	Extend of resection (total=1, else=0)	Std. LMC1 (k=9,l=0.001) 2	Std. LMC2 (k=9,l=0.001) 2	Std. LMC3 (k=9,l=0.001) 2	Std. LMC4 (k=9,l=0.001) 2	Std. LMC5 (k=9,l=0.001) 2	Std. LMC6 (k=9,l=0.001) 2	Std. LMC7 (k=9,l=0.001) 2	Std. LMC8 (k=9,l=0.001) 2	Std. LMC9 (k=9,l=0.001) 2	Tumor cells	CD14	CD19	CD4_Eff	CD56	CD8	Glia	Neuron	Treg	ageAcc.Horvath	ageAcc.Hannum	ageAcc.Levine	ageAcc.Hovarth2 (skin and blood)
gcGB_1	90	10	5	200	90	165	240	170	0	73	0.527293	46.077	0.212593	-26.923	0	glioblastoma, IDH wildtype	0,98	RTK I	0,96	0	Glioblastoma, RTK1 subtype	1	80	0	180	1	1	-0.19564	-1.21895	1.57417	-0.922572	-1.043	2.07487	-0.979216	1.18764	-0.467678	0.372201	0	0.00848317	0.0129466	0	0.102328	0.438157	0	0	2.16282	-17.8021	-21.7776	4.9864
gcGB_2	20	20							0	74	0.530283	31.5164	0.178196	-42.4836	0	glioblastoma, IDH wildtype	0,99	RTK I	0,97	0	Glioblastoma, RTK1 subtype	0.99881		0	633	1		-1.07288	-1.21895	0.0326548	-0.396825	-1.043	3.13387	-0.361981	1.41461	-0.878582	0.5699	0	0	0.0318814	0	0.0909529	0.299984	0	0	66.739	16.2029	10.2309	12.0719
gcGB_3	5	3	6	130	160	260	220	100	1	54	0.54121	61.6369	0.194222	7.63692	1	glioblastoma, IDH wildtype	0,87	mesenchymal	0,75	0	Spinal subependymoma, subtype A	0.17903	70	0	358	1	0	2.54638	-1.10541	-1.10803	-0.369492	0.56676	-0.835579	-0.979216	-0.545403	1.96516	0.239207	0	0.0231341	0.000920547	0	0.0382837	0.57129	0	0	50.521	6.08971	-18.3362	1.79989
gcGB_4	10	10	15	140	100	205	230	120	1	66	0.545055	70.7063	0.328174	4.7063	1	glioblastoma, IDH wildtype	0,99	mesenchymal	0,68	1	Ganglioglioma	0.18622	70	1	85	1	0	2.52975	-1.21895	-1.10803	0.495444	0.81923	-0.947142	-0.494585	-0.472806	0.0193242	0.213571	0.138269	0.0114915	0	0	0.0739485	0.427059	0	0.012654	55.0601	8.16201	6.09625	-5.99566
gcGB_5	50	5							0	44	0.536083	63.6252	0.363444	19.6252	1	glioblastoma, IDH wildtype	0,99	mesenchymal	0,78	0	Glioblastoma, RTK1 subtype		100	0	628	1	0	1.17792	0.21952	-0.664905	-0.402598	0.0819591	1.60206	-0.888778	-0.503912	-0.616831	0.275439	0.182977	0	0	0	0.0705707	0.403434	0	0	59.8658	19.4058	37.1473	9.21257
gcGB_6	20	15	9	160	135	135	190	95	1	83	0.534349	67.9664	0.267332	-15.0336	0	glioblastoma, IDH wildtype	0,98	RTK II	0,5	1	Glioblastoma, RTK1 subtype	0.63081						0.0472103	2.22452	-1.10803	-0.446633	-0.873171	0.862546	1.3586	-0.82611	-0.878582	0.353039	0.0278203	0.0391134	0.0238714	0	0.0704484	0.291871	0.0244078	0	42.7831	-0.442473	25.8952	10.3606
gcGB_7	70	15	28	200	110	190	230	160	1	53	0.533518	44.6735	0.346612	-8.32645	1	glioblastoma, IDH wildtype	0,93	RTK II	0,48	1	High grade neuroepithelial tumor, not otherwise specified, subtype F	0.38803						-0.618244	1.56919	-1.03398	-0.922572	-0.111758	0.856731	-0.979216	-0.82611	3.05646	0.28188	0.108281	0	0	0	0.0996473	0.385328	0	0	28.8989	-17.2668	-22.2604	0.627591
gcGB_8	95	40		135	210	135	160	30	1	38	0.531403	31.4853	0.170765	-6.51467	1	glioblastoma, IDH wildtype	0,99	midline	0,99	0	Glioblastoma, pediatric RTK1 type, subtype C	0.99501		0	440	1	0	-1.07288	-1.21895	0.012243	-0.922572	-1.043	-0.131294	-0.894501	4.94589	-0.226692	0.363601	0	0	0.0238748	0	0.0684998	0.472036	0	0	9.13729	2.4849	-55.5731	26.9349
gcGB_9	40	30	10	240	95	150	210	30	0	74	0.53628	57.9242	0.197175	-16.0758	0	glioblastoma, IDH wildtype	0,99	RTK I	0,91	0	Glioblastoma, RTK1 subtype	0.99925						-0.132768	-1.21895	-0.859648	0.234688	-1.043	2.09128	-0.452704	1.47765	-0.446599	0.362073	0	0	0.00194117	0	0.0734489	0.524787	0	0	12.0464	-11.0717	-1.15685	-13.9423
gcGB_10	10	20	25	240	110	190	160	120	0	64	0.536473	62.9721	0.300545	-1.02787	1	glioblastoma, IDH wildtype	0.99	RTK II	0.77	0	Glioblastoma, RTK2 subtype	0.85595	100	0	753	1	1	-0.995277	-0.435568	0.738928	0.969568	-0.841787	-0.267447	2.14795	-0.757189	-0.657439	0.577333	0.0813798	0.0161239	0.0116537	0	0.0779612	0.176572	0.0276075	0	57.847	15.1116	15.6559	6.31473
gcGB_11	80	7	100	140	130	150	230	110	1	52	0.544107	52.2381	0.368465	0.238148	1	glioblastoma, IDh wildtype	0,99	mesenchymal	0,96	0	Glioblastoma, mesenchymal subtype	0.62879	90	0	738	1	1	1.48069	0.149561	-1.10803	-0.248378	1.27923	-0.947142	0.157305	-0.369907	-0.878582	0.190395	0.268202	0.0441062	0.0323384	0	0.0519288	0.331596	0.0162571	0	59.3628	19.2106	-29.1219	11.5011
gcGB_12	90	15		150	45	145	190	140	0	56	0.53961	47.8611	0.234976	-8.13892	1	glioblastoma, IDH wildtype	0,98	RTK II	0,73	0	Glioblastoma, RTK2 subtype	0.8478	100	1	435	1	1	2.06081	-0.422307	-0.266158	0.171972	-0.585056	-0.014027	0.260316	-0.368911	-0.878582	0.360433	0.0242891	0.0142638	0.0527351	0	0.0750991	0.427312	0	0	48.549	0.0640076	-15.1551	-2.3706
gcGB_13	0	20	80	130	140	180	220	90	1	64	0.542098	65.726	0.249267	1.72603	1	glioblastoma, IDH wildtype	0,99	RTK II	0,92	1	Glioblastoma, RTK2 subtype	0.99986	70	1	1254	1	1	-0.0896408	-1.21895	0.456017	2.0133	-0.576341	-0.427167	0.50052	-0.82611	0.17922	0.58521	0	0.0110288	0.0360061	0	0.0525865	0.263721	0	0	49.4858	12.8983	-0.896014	11.7473
gcGB_14	10	10	50	140	70	120	190	120	0	61	0.544089	63.3101	0.437976	2.31013	1	glioblastoma, IDH wildtype	0,9979	mesenchymal	0,96	0	Glioblastoma, IDH-wild type, mesenchymal subtype	0.99978	100	0	548	1	1	0.0354602	-1.21895	-1.10803	-0.182333	1.71443	-0.835932	0.0255511	0.151182	0.709298	0.237559	0.315419	0.0197503	0.0110527	0.00959361	0.0443488	0.331078	0	0	62.2151	2.29657	-0.695988	-10.2141
gcGB_15	20	10	10	210	270	250	210	160	1	54	0.539128	55.7031	0.495672	1.70313	1	glioblastoma, IDH wildtype	0,94	mesenchymal	0,94	0	Glioblastoma, mesenchymal subtype	0.97518		1	373	1	0	0.401655	1.24028	-0.561895	-0.0635324	1.19794	-0.197423	-0.472173	-0.769041	-0.878582	0.184256	0.226737	0	0	0	0.0739651	0.342856	0	0.0431295	45.0729	2.64969	3.38951	2.59159
gcGB_16			45	130	140	135		60	0	35	0.535942	36.3273	0.335206	1.32732	1	glioblastoma, IDH wildtype	0.46	MYCN	0.34	1			20	1	35	0		-0.571172	0.260985	-0.0884013	-0.922572	0.981911	-0.563237	-0.979216	-0.335197	2.63746	0.201785	0.154048	0.0348937	0	0	0.0917607	0.326729	0.0429621	0.0367127	39.1601	4.31721	11.0536	8.56041
gcGB_17	90	30		130		260	200	180	1	59	0.538816	63.9675	0.210508	4.96748	1	plexus tumor	0,4	pediatric B_x000D_ pediatric B	0.37_x000D_ 0,37	1	Glioblastoma, RTK2 subtype	0.07968	20	0	30	0	0	0.704062	-0.838734	0.578299	1.59147	-0.933046	-0.475008	1.05274	-0.82611	-0.878582	0.498048	0.0805811	0.0197497	0.0669254	0	0.0546671	0.173822	0.0292688	0	41.3104	12.5778	17.434	6.62616
gcGB_18	30	20	30	145	70	170	160	100	0	63	0.529855	42.0086	0.223426	-20.9914	0	glioblastoma, IDH wildtype	0,99	RTK I	0,84	1	Glioblastoma, pediatric RTK2 type, subtype B	0.65809	80	1	84	0	0	-1.07288	-1.21895	3.98003	-0.356061	-1.043	-0.368951	0.311587	-0.137809	0.373381	0.545301	0	0.0111484	0.0490255	0	0.113007	0.195152	0	0	20.0404	-18.1239	-46.7571	11.9862
gcGB_19	50	15	4	250	95	180	160	110	0	55	0.533211	65.2145	0.401095	10.2145	1	glioblastoma, IDH wildtype	0,64	RTK I	0,45	0	Glioblastoma, RTK1 subtype	0.95275	80	0	664	1	1	-1.07288	-1.21895	0.524702	-0.713092	0.914311	0.390328	-0.723271	0.787164	0.740117	0.343662	0.148519	0	0	0	0.186397	0.177579	0	0	42.1407	-5.33328	30.2023	23.0059
gcGB_20	25	10	6	120	130	220	180	180	0	59	0.539742	46.478	0.441535	-12.522	0	glioblastoma, IDH wildtype	0,77	mesenchymal	0.73_x000D_ 0,73	0	Glioblastoma, mesenchymal subtype	0.34015	90	0	371	1	0	0.0897885	-1.18984	0.798604	-0.768831	1.46668	0.0472843	-0.706605	-0.326115	0.187065	0.274449	0.216382	0.0138603	0.0271225	0	0.0116522	0.358406	0	0	15.082	-13.5638	-42.4696	-7.89097
gcGB_21	90	10	20	120	105	230	230	160	1	50	0.540869	49.1153	0.507044	-0.884744	1	glioblastoma, IDH wildtype	0,9	mesenchymal	0,89	1	Glioblastoma, mesenchymal subtype	0.99	90	1	680	1	1	0.74018	-0.460818	-0.699552	-0.825371	2.26972	-0.254062	-0.368264	-0.82611	-0.216953	0.225343	0.386973	0	0	0	0.0623878	0.206176	0	0	30.5049	-3.72383	15.0064	6.76951
gcGB_22	90	30	5	160	130	80	140	100	1	55	0.53791	61.6911	0.226107	6.69106	1	glioblastoma, IDH wildtype	0,96	RTK I	0,91	0	Glioblastoma, RTK1 subtype	0.99983	80	0	556	1	0	-0.106255	0.615355	-0.423638	-0.922572	-0.101679	0.940998	-0.879103	0.925141	0.0396186	0.35459	0.0709878	0	0	0	0.102808	0.423285	0	0	43.6651	-5.70997	-21.563	11.177
gcGB_23	90	40							0	51	0.539101	63.6232	0.201811	12.6232	1	glioblastoma, IDH wildtype	0,99994	RTK I	0,98697	0	Glioblastoma, IDH-wildtype, RTK 1 subtype	0.99997	80	1	20	0	1	-1.07288	-1.06445	-1.10803	-0.88722	-0.523585	1.89455	-0.175512	2.04608	0.451235	0.469785	0.0276177	0.00720923	0.0430766	0	0.107239	0.324686	0	0	45.1258	12.0521	12.6321	14.8983
gcGB_24	90	10	3	110	100	120	225	120	0	61	0.531225	53.8714	0.310885	-7.12863	1	glioblastoma, IDH wildtype	0,11872			0	MC Adult-type diffuse high grade glioma, IDH-wildtype, subtype F (novel)	0.91459	80	1	264	1	0	0.734353	1.26031	-1.10803	-0.922572	-0.0290268	1.3015	-0.979216	-0.82611	1.14792	0.157406	0.119288	0.057101	0	0	0.0703192	0.43655	0	0.0377472	30.2998	-12.7608	-19.7582	7.49334
gcGB_25	90	20							0	51	0.53955	61.0897	0.342428	10.0897	1	glioblastoma, IDH wildtype	0,94124	mesenchymal	0,75761	0	Glioblastoma, mesenchymal subtype	0.74262						-0.650953	0.314883	-1.10803	-0.753049	1.39156	-0.47659	1.24311	-0.82611	0.482062	0.343561	0.16357	0.00250131	0	0	0.0575501	0.19084	0	0	66.936	32.767	39.6568	26.257
gcGB_26	80	15							0	53	0.538711	52.5219	0.271634	-0.478063	1	glioblastoma, IDH wildtype	0,90315	RTK I	0,46559	0	Glioblastoma, IDH-wild type, RTK I subtype	0.91713	100	1	494	1	1	0.559929	0.229386	-0.492503	-0.922572	-0.291225	1.0227	-0.373264	0.0240496	0.432756	0.278575	0.0573764	0.016467	0	0	0.0387045	0.600955	0	0	32.0582	-15.4787	-33.9793	9.05617
non-gcGB_1		15							0	68	0.535266	67.1359	0.334903	-0.864139	1	glioblastoma, IDH wildtype	0.99	RTK II	0.59	0			40	1	393	0	1	-0.523233	-0.148011	0.518389	-0.538611	0.412099	1.74522	-0.979216	0.176812	-0.878582	0.393651	0.12731	0	0.00689871	0	0.125965	0.334692	0.000526956	0	22.202	-20.9221	14.7435	-12.2847
non-gcGB_2		6							0	52	0.537679	47.0449	0.465443	-4.95511	1	glioblastoma, IDH wildtype	0.9	mesenchymal	0.85				90	0	304	1	0	0.852151	0.018495	-0.463805	-0.922572	1.97509	0.165123	-0.979216	-0.82611	-0.181971	0.182586	0.273638	0.0530932	0	0	0.0967535	0.331999	0	0	21.4214	-8.10578	-23.0643	-1.28367
non-gcGB_3		11							0	40	0.538954	40.0573	0.196001	0.057311	1	glioblastoma, IDH wildtype	0.99	RTK II	0.91	0			100	0	1565	1	0	0.483091	1.29855	0.645784	1.98286	-1.043	-0.947142	-0.43709	-0.725089	-0.559558	0.359622	0	0.0898185	0.0550792	0	0.0333696	0.291894	0.017606	0	51.282	26.1829	-13.5966	-1.5106
non-gcGB_4		5							1	41	0.539786	38.9131	0.201511	-2.0869	1	glioblastoma, IDH wildtype	0.53	mesenchymal	0.34				90	0	691	1		1.53544	1.48156	-0.500945	-0.76017	-0.197736	-0.947142	0.0984145	0.355748	-0.878582	0.229201	0	0.0627316	0.0201525	0	0.104882	0.533994	0	0	19.9216	8.56286	-42.3691	10.6263
non-gcGB_5		5							0	68	0.53118	49.1815	0.362341	-18.8185	0	glioblastoma, IDH wildtype	0.61	RTK I	0.25	0			60	0	259	1		0.800962	-1.21895	1.86772	-0.311013	-0.338891	-0.0430377	-0.979216	-0.201484	0.755826	0.376735	0	0.0293144	0.0238297	0.023952	0.0464456	0.46389	0	0	2.63251	-20.7386	-61.7064	-11.3486
non-gcGB_6		11							0	37	0.543612	44.7126	0.167362	7.71263	1	glioblastoma, IDH wildtype	0.32	RTK II	0.18	1			100	0	618	1	0	0.862019	-1.21895	-1.10803	-0.0845865	0.18319	-0.947142	-0.782129	-0.430129	4.02114	0.272427	0	0.0381228	0.0714323	0.0414793	0.0171138	0.422568	0.0336278	0	57.6485	33.448	6.02531	19.2855
non-gcGB_7		10	9	170	120	155		80	0	52	0.539239	43.4298	0.532188	-8.57022	1	glioblastoma, IDH wildtype	0.54	mesenchymal	0.51	0			100	0	660	1		0.583843	-0.0989053	-0.402547	-0.922572	2.16788	-0.196927	-0.355079	-0.82611	-0.514831	0.171235	0.416239	0.0451133	0.0276536	0	0.065106	0.25769	0	0	5.98829	-11.301	-1.80817	5.26488
non-gcGB_8		3	4	160	120	175		130	0	63	0.539403	60.7545	0.32504	-2.2455	1	glioblastoma, IDH wildtype	0.98	mesenchymal	0.89	0			90	0	225	1	0	1.04923	1.16344	-0.790433	-0.844663	0.773815	-0.223153	-0.50583	-0.82611	0.451534	0.209721	0.157468	0.0119957	0	0	0.0458383	0.478972	0.00938766	0.00503971	31.2777	-5.77082	-14.3586	5.90762
non-gcGB_9		15							0	34	0.539722	27.6938	0.195415	-6.3062	1	glioblastoma, IDH wildtype	0.99	MYCN	0.97	1			80	0	1185	0	0	-0.177532	0.525504	-0.950591	-0.898641	-1.043	-0.469052	-0.979216	1.71225	3.03947	0.304269	0	0	0	0	0.086183	0.537882	0	0	54.0085	-5.72351	-39.4643	2.09617
non-gcGB_10		3							0	76	0.545496	55.656	0.281946	-20.344	0	glioblastoma, IDH wildtype	0.9	mesenchymal	0.55	1			90	0	142	1	0	0.165806	-0.575121	-1.10803	0.0966919	0.995513	-0.947142	0.419464	0.684372	-0.419222	0.278383	0.116632	0.0139333	0	0	0.0652111	0.406604	0.0146183	0.031753	34.3464	-7.28753	-48.4007	-24.9085
non-gcGB_11		10							0	57	0.542256	38.5097	0.271438	-18.4903	0	glioblastoma, IDH wildtype	0.92	mesenchymal	0.75	0			90	0	174	1	0	2.1178	1.63939	-0.860877	-0.558778	-0.55619	-0.532166	-0.0622733	-0.562548	-0.0606118	0.16523	0.06699	0.0347363	0	0	0.00407474	0.51892	0.0507555	0.0668863	26.5125	-3.05988	18.6601	-3.56164
non-gcGB_12	90	20							1	73	0.525848	56.9016	0.23832	-16.0984	0	glioblastoma, IDH wildtype	0.83	RTK I	0.75	1				0	427	0	0	-0.6451	0.0720472	-0.189027	0.32092	-1.043	3.656	-0.979216	-0.693047	-0.183076	0.310057	0	0.0282856	0.0772109	0	0.0569749	0.4021	0	0	64.0933	-10.7029	44.7019	-1.97258
non-gcGB_13	25	15	25	210	150	180		40	0	61	0.535948	33.0435	0.15457	-27.9565	0	glioblastoma, IDH wildtype	0.99	RTK I	0.95	0			50	0	86	0	0	0.684681	-1.09943	-0.424978	-0.556489	-1.043	1.84667	-0.386831	1.52646	-0.878582	0.366442	0	0.00462743	0.0482096	0	0.0716284	0.419502	0	0	13.164	-7.0017	-10.5499	-26.2787
non-gcGB_14		2							1	51	0.542997	41.2557	0.160056	-9.74433	1	glioblastoma, IDH wildtype	0.99	RTK II	0.93	0			90	1	823	1	0	1.49562	-0.43433	-0.886522	1.02583	-1.043	-0.947142	-0.979216	-0.126175	2.66645	0.31225	0	3.2658e-05	0.056891	0.00749473	0	0.503114	0.0321159	0.00720783	41.8721	12.4082	6.17	-9.00116
non-gcGB_15	30	15							0	86	0.53434	48.6157	0.210466	-37.3843	0	glioblastoma, IDH wildtype	0.99	RTK II	0.77	1			90	0	202	0	1	0.278274	-0.921239	2.25793	-0.46794	-1.043	-0.0494061	1.01948	-0.725963	-0.0535122	0.577219	0.0147369	0.013101	0.0905826	0	0.00714616	0.237767	0.0125435	0	18.6029	-26.6266	-45.2869	-17.6426
non-gcGB_16	15	10							0	78	0.53482	51.5059	0.289988	-26.4941	0	glioblastoma, IDH wildtype	0.96	RTK I	0.9	0			60	0	54	0	0	-0.719781	0.482248	0.308097	-0.798422	-0.0590641	1.16793	-0.28323	0.28625	-0.346206	0.333916	0.072665	0.0150063	0.00440931	0	0.0156144	0.524289	0	0	4.71189	-20.9428	-58.3258	-20.4117
non-gcGB_17		20							0	77	0.534051	65.8618	0.463272	-11.1382	1	glioblastoma, IDH wildtype	0.49	RTK I	0.24				80	0	147	0	0	-1.07288	-1.17253	-0.290438	-0.327746	1.37677	0.791401	-0.820823	0.891553	-0.118313	0.293773	0.21389	0.0200471	0.0136313	0	0.101367	0.203086	0	0	6.53589	-23.3087	-37.0544	1.1003
non-gcGB_18		6							1	65	0.539828	46.3325	0.32493	-18.6675	0	glioblastoma, IDH wildtype	0.99	RTK I	0.89	0			60	0	241	0	0	-0.6214	0.349312	-0.767324	-0.46067	-0.0855665	0.534122	-0.79799	2.11868	-0.551029	0.236778	0.0746479	0	0.0680082	0	0.110632	0.363328	0	0	33.3859	-11.2197	-18.463	-0.252781
non-gcGB_19	50	10							0	52	0.530366	13.7313	0.363966	-38.2687	0	glioblastoma, IDH wildtype	0.47	RTK II	0.26	0			90	0	632	1	1	-0.0509671	-1.21895	1.72097	-0.922572	0.396111	0.100239	-0.0103209	-0.738168	0.770305	0.394374	0.163755	0	0	0	0.0934079	0.346961	0	0	-12.9149	-28.4874	-55.8108	-14.9297
non-gcGB_20	100								0	62	0.54078	66.1775	0.512958	4.17752	1	glioblastoma, IDH wildtype	0.87	mesenchymal	0.82	0				1	439	1	0	0.717019	-1.21895	-1.10803	-0.35987	2.30906	-0.396073	-0.673981	-0.771886	0.869118	0.21473	0	0	0	0	0.0108816	0.155871	0	0	40.2662	8.04292	-4.14027	1.81309
non-gcGB_21	40	7.5							0	36	0.543886	44.6649	0.379899	8.66488	1	glioblastoma, IDH wildtype	0.98	mesenchymal	0.96	1			100	0	739	1	1	0.376095	-0.270864	-1.10803	-0.75135	1.71831	-0.947142	-0.688652	-0.387996	1.946	0.18597	0.151931	0.0231555	0	0	0.0702705	0.316658	0	0.0219747	60.3982	13.0559	16.1925	7.50104
non-gcGB_22	20	7							0	78	0.536121	35.3624	0.359742	-42.6376	0	glioblastoma, IDH wildtype	0.95	mesenchymal	0.73	0			90	0	394	1	0	-1.07288	0.603817	1.07564	-0.106794	0.553944	-0.0747944	-0.200595	-0.204126	-0.561424	0.340434	0.203036	0	0	0	0.156049	0.236967	0.00977802	0	5.40766	-35.1389	-32.4012	-15.9673
non-gcGB_23	20	3							0	74	0.541342	46.2988	0.536025	-27.7012	0	glioblastoma, IDH wildtype	0.45	mesenchymal	0.44	0			70	0	291	1		1.33114	-0.254437	-0.539233	-0.713238	2.05958	-0.614909	-0.509731	-0.516462	-0.878582	0.118703	0.389704	0.0301407	0.0196814	0	0.0869926	0.28798	0.0393267	0	51.9169	-15.5874	-16.7855	-13.3987
non-gcGB_24	30	3							0	67	0.541658	60.7679	0.33263	-6.23213	1	glioblastoma, IDH wildtype	0.96	mesenchymal	0.95	1			100	1	1548	1	0	1.48288	1.57746	-1.10803	-0.922572	0.34016	-0.313031	-0.979216	-0.0231655	0.314188	0.164784	0.13492	0	4.04347e-05	0	0.0389931	0.644533	0	0	26.8041	-1.93825	-14.7068	5.31777
non-gcGB_25	5	3							0	79	0.539217	39.8265	0.248741	-39.1735	0	glioblastoma, IDH wildtype	0.93	RTK I	0.86	1			80	0	390	1	0	-0.166501	-0.468822	-0.398753	-0.922572	-0.373492	1.51256	-0.979216	1.77972	-0.210845	0.333413	0.0122516	0	0.000945251	0	0.0866396	0.526213	0	0	20.4085	-23.035	-61.4449	-14.7777
non-gcGB_26	40	3							1	64	0.541451	53.15	0.478107	-10.85	1	glioblastoma, IDH wildtype	0.97	mesenchymal	0.97	1			60	0	94	0	0	0.782137	0.322231	-1.08443	-0.34886	1.92177	-0.430543	-0.286979	-0.82611	-0.532099	0.114734	0.266638	0.00163302	0.0123976	0	0.0652422	0.323594	0	0	19.7536	3.11711	-7.05412	-0.156178
non-gcGB_27	40	10	15	190	225	160		120	0	56	0.54167	43.9189	0.429199	-12.0811	1	glioblastoma, IDH wildtype	0.99	mesenchymal	0.98	1			100	1	1456	1	0	-0.2636	0.0224683	0.342082	-0.535845	1.54427	-0.870139	0.346544	-0.794892	-0.106064	0.212371	0.341598	0.0145256	0.0725891	0	0.0420111	0.204671	0.0411011	0	24.2405	0.275488	-9.51728	-0.221155
non-gcGB_28	30	10							0	68	0.544436	55.3387	0.276106	-12.6613	0	glioblastoma, IDH wildtype	0.99	RTK II	0.51	0			90	0	383	0	0	2.5177	-1.21895	-0.23189	0.142628	-0.371315	-0.947142	0.493627	-0.82611	0.491004	0.378728	0.0667358	0.0480902	0.0887588	0	0.0344379	0.271686	0.0320381	0	47.8392	3.02643	-47.1785	-20.0199
non-gcGB_29	20	15							0	63	0.540352	15.435	0.201071	-47.565	0	glioblastoma, IDH wildtype	0.73	midline	0.67	1				0	1599	1		-1.07288	1.60784	-0.191892	-0.922572	-0.20887	-0.947142	-0.979216	3.08744	-0.311983	0.226086	0.0155039	0.00695795	0.0532601	0	0.110829	0.441141	0.0734624	0	19.6172	-21.0025	-56.3962	-21.258
non-gcGB_30	15	5							0	77	0.537475	66.7368	0.505101	-10.2632	1	glioblastoma, IDH wildtype	0.91	mesenchymal	0.75	1			60	0	44	0	0	-1.07288	-0.296585	1.20809	-0.485423	1.2458	-0.0951086	0.185537	-0.662296	-0.323545	0.344547	0.305775	0	0	0	0.0451377	0.213312	0	0.0298442	23.8376	-15.7515	-19.3708	-2.87031
non-gcGB_31	30	7							0	81	0.535985	49.9453	0.162884	-31.0547	0	glioblastoma, IDH wildtype	0.61	RTK II	0.3	0			70	0	54	0		-1.07288	-0.703828	-0.508452	-0.922572	-1.043	0.450692	-0.643754	0.103422	5.41427	0.440254	0	0	0.00935138	0	0.0845051	0.442461	0	0	41.2784	3.48453	-33.9975	-18.9409
non-gcGB_32	70	15							0	52	0.542077	31.3399	0.307997	-20.6601	0	glioblastoma, IDH wildtype	0.59	mesenchymal	0.5	1			80	0	1318	1		-1.04408	-0.231872	-0.679345	-0.922572	0.891888	-0.947142	2.27102	0.247377	-0.299256	0.350772	0.138805	0.0498737	0.0423266	0	0.0649328	0.266661	0.036521	0	40.7654	-10.049	-39.4542	2.93569
non-gcGB_33	20	10							1	77	0.538086	64.964	0.181638	-12.036	1	glioblastoma, IDH wildtype	0.8	RTK I	0.5	0			90	0	200	1		1.90103	0.511173	-1.10803	-0.282354	-1.043	1.39748	-0.979216	0.559173	-0.750698	0.2451	0	0.00398691	0.0133309	0	0.0514775	0.624061	0.00265934	0	33.96	-7.62046	-3.6907	-7.98053
non-gcGB_34	90	20							1	57	0.538024	79.5371	0.415035	22.5371	1	glioblastoma, IDH wildtype	0.7	mesenchymal	0.54	0				0	766	1		1.05886	-0.68115	-1.10803	0.626623	1.33196	-0.739103	-0.474002	-0.82611	0.483365	0.210386	0.0415157	0.0850274	0	0.0241954	0.0164551	0.349501	0.0631028	0.0609264	75.6573	40.3632	49.2537	10.5723
non-gcGB_35	60	15							1	82	0.540131	73.7152	0.2859	-8.28476	1	glioblastoma, IDH wildtype	0.99	mesenchymal	0.87	1			90	1	178	0	0	1.63338	0.904154	-1.10803	0.446725	-0.43827	-0.402252	0.344788	-0.397023	-0.878582	0.291465	0.0585753	0.0188054	0.0165012	0	0.0943891	0.441608	0.0029495	0	16.2467	-9.75601	-43.6266	-10.9522
non-gcGB_36	80	15							1	81	0.523876	35.7835	0.215174	-45.2165	0	glioblastoma, IDH wildtype	0.95	RTK I	0.93	0			70	0	39	0	0	-1.07288	0.14914	2.45174	-0.922572	-1.043	1.8546	-0.979216	0.792714	-0.878582	0.425879	0	0.0182724	0	0	0.0841119	0.38223	0	0	19.7232	-50.8283	-51.5322	-9.879
non-gcGB_37	10	5							0	58	0.534561	65.2824	0.234085	7.28243	1	glioblastoma, IDH wildtype	0.99	RTK II	0.71	1			90	1	43	0	0	-0.848146	-0.446746	1.20395	3.44766	-1.03276	-0.294632	-0.333359	-0.82611	-0.563035	0.536441	0.0413433	0.0209867	0.000720097	0	0.0659757	0.302543	0	0	68.0147	15.8997	-2.78299	21.9917
non-gcGB_38	10	10							0	65	0.534715	64.2145	0.229959	-0.785479	1	glioblastoma, IDH wildtype	0.99	RTK II	0.72	0				0	289	1		-0.3825	0.111909	0.649739	0.0442011	-1.00886	0.20044	1.84928	-0.747475	-0.605622	0.503785	0.0717447	0.0185873	0.0531963	0	0.0808587	0.205058	0.0245673	0	55.7842	8.03203	-27.4668	26.393
non-gcGB_39	20	5	4	130	155	170	150	80	0	61	0.543899	57.857	0.241811	-3.14299	1	glioblastoma, IDH wildtype	0.98	mesenchymal	0.51	0			80	0	221	1	0	0.63609	0.327149	-1.10803	0.757916	0.226878	-0.947142	-0.77209	0.0828689	0.989544	0.250839	0.0299367	0.0281676	0.0181348	0.00534147	0.0243985	0.44579	0.0265606	0	44.7011	-11.9204	-24.2422	-9.47944
non-gcGB_40		0							1	44	0.537898	47.3367	0.250887	3.33669	1	glioblastoma, IDH wildtype	0.99	RTK II	0.86	0			100	0	298	1		-1.07288	-1.21895	1.82734	1.01243	0.0216667	-0.947142	0.958059	-0.553315	-0.195563	0.492579	0.054721	0.0315411	0.115785	0	0.0715923	0.165547	0.054288	0	75.5864	17.095	1.40476	23.0689
non-gcGB_41	5	3							1	60	0.539224	35.9938	0.472919	-24.0062	0	glioblastoma, IDH wildtype	0.33	mesenchymal	0.3	1			90	1	159	1		-0.860456	0.139947	0.250409	0.453232	1.71239	-0.947142	-0.758142	-0.181199	-0.126267	0.189617	0.28628	0	0.0576492	0	0.0632312	0.288036	0	0	23.7203	-26.4882	-58.6918	-19.5944
non-gcGB_42	20	5							0	63	0.54202	54.9755	0.278958	-8.02449	1	glioblastoma, IDH wildtype	0.65	mesenchymal	0.48	0			100	0	537	1		-0.827107	1.37651	-1.10803	-0.107262	0.123448	-0.947142	0.140305	-0.0354941	1.85559	0.254788	0.0480946	0.0240496	0.00797679	0.00665078	0	0.53463	0.0124954	0.0278532	22.6233	1.67366	-43.9226	-15.0043
non-gcGB_43	30	5							1	73	0.534773	59.8498	0.343275	-13.1502	0	glioblastoma, IDH wildtype	0.84	mesenchymal	0.53	0			80	0	147	0	0	-0.939391	0.828972	-0.123394	-0.203934	0.18141	1.18738	-0.979216	-0.539838	1.007	0.292491	0.162786	0.0151218	0	0	0.0254422	0.435906	0.0160825	0.00187575	41.137	-20.4955	-38.5498	-10.7342
non-gcGB_44	20	15							0	56	0.530057	26.3966	0.349667	-29.6034	0	glioblastoma, IDH wildtype	0.99	RTK I	0.89	1			70	0	382	1	0	-1.07288	-1.21895	0.435242	0.27971	-0.823036	1.67577	-0.200221	0.827257	-0.0745576	0.411599	0.000313369	0	0.0141855	0	0.072225	0.388247	0	0	59.4441	-0.302278	14.4378	-14.5851
non-gcGB_45	30	15							0	49	0.539247	46.5792	0.314591	-2.42083	1	glioblastoma, IDH wildtype	0.99	RTK II	0.58	1			90	0	83	0	0	-1.0408	-0.130054	0.464	0.226963	0.228017	-0.38366	1.63348	-0.475298	-0.878582	0.432179	0.113214	0.0193789	0.00497891	0	0.110163	0.216381	0.00613728	0	26.2938	7.66173	22.4796	7.33646
non-gcGB_46	20	15							0	71	0.541425	48.2356	0.32611	-22.7644	0	glioblastoma, IDH wildtype	0.98	mesenchymal	0.84	0			90	0	18	0	0	0.113254	-0.0493548	-0.423695	-0.00925843	0.13566	0.901218	-0.979216	0.919065	-0.878582	0.243547	0.14661	0.00443763	0.0325467	0	0.0775934	0.401278	0	0	23.3784	-8.73183	-42.878	-23.0457
non-gcGB_47	0								0	83	0.547105	75.5364	0.241781	-7.46359	1	glioblastoma, IDH wildtype	0.97	RTK II	0.48	1			70	0	239	0	0	2.29902	0.203086	-1.10803	0.0962371	-0.0933434	-0.947142	-0.625834	-0.274907	0.74266	0.192383	0.0352962	0.0262262	0.0367067	0	0.072601	0.501088	0.0214594	0	47.201	9.94561	5.86909	-1.40587
non-gcGB_48	15	25							0	77	0.533316	49.7544	0.210425	-27.2456	0	glioblastoma, IDH wildtype	0.99	RTK I	0.73	0				1	498	0	0	0.115643	-1.21895	2.06291	-0.371084	-1.043	0.810485	0.407488	0.11381	-0.878582	0.485154	0	0.000906427	0.0765251	0	0.100935	0.272337	0.00714447	0	15.3851	-13.1017	-25.4037	-10.9162
non-gcGB_49	0	40							1	48	0.538826	37.045	0.402828	-10.955	1	glioblastoma, IDH wildtype	0.86	mesenchymal	0.84	1			90	0	722	1	0	-0.724026	0.629113	0.823321	-0.407434	1.30097	-0.862909	0.686844	-0.82611	-0.878582	0.295304	0.0995517	0.0150009	0.0402316	0	0.060386	0.153374	0.0434823	0	15.0612	-17.732	-22.8389	5.22088
non-gcGB_50	90	25							0	64	0.530225	58.2413	0.292674	-5.75869	1	glioblastoma, IDH wildtype	0.89	midline	0.83	1			80	0	41	0	0	-0.0383116	-0.721584	1.51743	-0.922572	-0.286007	0.558269	-0.979216	1.5836	-0.878582	0.333969	0.0551415	0	0.0511533	0	0.121525	0.34314	0	0	37.903	-8.9607	-26.1414	11.7164
non-gcGB_51	20	25							0	47	0.539332	53.7336	0.329644	6.73361	1	glioblastoma, IDH wildtype	0.94	mesenchymal	0.52	1				0	246	1	0	-0.352098	1.09561	-1.10803	-0.922572	0.276577	0.739651	-0.979216	1.06783	0.225094	0.19428	0.173213	0	0.0449504	0	0.0888919	0.470073	0	0	26.1333	-1.41367	-11.0351	1.27326
non-gcGB_52									0	23	0.542006	7.1264	0.199896	-15.8736	0	glioblastoma, IDH wildtype	0.74	midline	0.6	0			100	1	1586	1		-0.18147	2.03607	-1.10803	-0.922572	-1.043	-0.947142	-0.979216	4.10407	-0.878582	0.0712888	0	0	0.0316761	0.00441453	0.026282	0.714707	0	0	0.504331	-19.0521	-125.186	-8.05833
non-gcGB_53	0	1							0	59	0.538457	37.6391	0.247318	-21.3609	0	glioblastoma, IDH wildtype	0.99	RTK II	0.84	0				0	357	1	0	-1.02274	-0.8576	1.09279	2.85616	-0.294295	-0.843899	-0.411812	-0.443569	0.0130452	0.463589	0.0464157	0.039385	0.0306907	0	0.0728208	0.21294	0.0145265	0	4.81773	-4.26106	-8.82349	-4.43105
non-gcGB_54	60	3							0	78	0.536714	53.5596	0.353173	-24.4404	0	glioblastoma, IDH wildtype	0.96	RTK I	0.72	0			70	0	143	1	0	-1.07288	-0.787692	0.0567809	-0.860507	0.726491	1.19251	-0.829713	0.626815	0.667814	0.294718	0.199915	0	0	0	0.197396	0.286966	0	0	20.8908	-30.3186	-42.3418	-12.0515
non-gcGB_55	25	20	30	180	130	110		110	1	59	0.536358	61.1731	0.20773	2.17314	1	glioblastoma, IDH wildtype	0.99	RTK II	0.66	0			70	0	458	0	0	-1.0241	-0.180074	1.98825	3.33927	-0.644184	-0.947142	-0.979216	-0.82611	-0.233615	0.477224	0.0231277	0.0185297	0.0496928	0	0.0611152	0.225572	0.0361609	0	27.1818	6.41116	-7.01589	2.51675
non-gcGB_56	10	5							0	70	0.541635	49.3324	0.439616	-20.6676	0	glioblastoma, IDH wildtype	0.95	mesenchymal	0.93	1			70	0	164	0	0	0.60725	-0.000798348	-0.43598	0.488365	1.38636	-0.878204	-0.119206	-0.615772	-0.878582	0.190492	0.122505	0.0310877	0	0	0.0304064	0.202888	0.0404977	0.0377175	30.9539	-21.3723	-45.5124	-14.5287
non-gcGB_57	5	5							0	54	0.52867	40.5359	0.334924	-13.4641	0	glioblastoma, IDH wildtype	0.99	RTK I	0.84	1			90	0	306	1	1	-1.07288	-0.342802	1.29629	0.390928	-1.043	1.30584	-0.979216	-0.82611	2.14603	0.51784	0.0771541	0.0158531	0	0	0.0457422	0.312972	0	0	50.8461	-19.362	-7.49649	-5.62044
non-gcGB_58	7.5	7							1	75	0.541416	68.5751	0.250264	-6.42485	1	glioblastoma, IDH wildtype	0.99	RTK II	0.51	0			80	0	114	0	0	-0.40583	0.77459	0.274929	1.52546	-0.559875	-0.947142	0.564755	-0.198125	-0.878582	0.363829	0.0798997	0.0397721	0.00447573	0	0.0857992	0.274818	0.0189675	0	22.8311	7.8708	-21.3712	-6.56949
non-gcGB_59	10	10							0	82	0.533733	71.9166	0.275476	-10.0834	1	glioblastoma, IDH wildtype	0.99	RTK I	0.96	0			40	0	29	0	0	-0.157117	-0.775628	0.63979	2.21807	-0.931208	0.333498	-0.979216	-0.129903	0.0417499	0.422338	0	0.0399451	0.0406374	0	0.0800829	0.352157	0	0	13.7878	-20.2266	-43.9485	-21.3884
non-gcGB_60	3	15	15	170	65	140	150	70	1	66	0.528018	17.3091	0.20425	-48.6909	0	glioblastoma, IDH wildtype	0.99	RTK I	0.99	1				1	564	1	1	-1.07288	0.115878	2.59228	-0.922572	-1.043	0.762008	0.904663	-0.170151	-0.878582	0.435304	0	0.0223907	0.0326725	0	0.113473	0.317192	0	0	18.0008	-32.3809	-19.5822	-20.3828
non-gcGB_61	15	10							0	49	0.534731	43.1491	0.399128	-5.85089	1	glioblastoma, IDH wildtype	0.49	mesenchymal	0.44	0			80	0	453	1		0.316341	1.04629	0.521869	-0.922572	0.724158	0.749543	-0.945559	-0.82611	-0.449556	0.206777	0.156301	0.0354399	0.0994535	0	0.0099926	0.41308	0	0	27.6611	-12.4084	-9.02994	4.28258
non-gcGB_62									0	68	0.539566	65.3273	0.229432	-2.67271	1	glioblastoma, IDH wildtype	0.99	RTK II	0.82	0				0	715	1		-0.684346	-0.381734	0.169941	2.71333	-0.436073	-0.947142	0.342891	-0.33141	-0.494599	0.415047	0.0170379	0.0552577	0.079643	0	0.00149926	0.252048	0.0651852	0	31.5959	-3.68438	-18.0685	-12.7806
non-gcGB_63	5	15							1	74	0.527406	49.911	0.249478	-24.089	0	glioblastoma, IDH wildtype	0.99	RTK I	0.97	1			40	0	64	0	0	-1.07288	-0.482234	1.50154	-0.922572	-1.043	0.837574	0.398548	1.54912	-0.878582	0.470054	0	0.0131207	0.0381108	0	0.0879397	0.335756	0	0	36.3745	-4.95822	-16.8206	3.51875
non-gcGB_64	15	10							1	50	0.533947	42.1162	0.330833	-7.88376	1	glioblastoma, IDH wildtype	0.97	RTK II	0.74	0			50	0	232	1	0	-1.06278	0.576442	1.81631	1.35396	-0.385089	-0.947142	0.133378	-0.82611	-0.203776	0.326816	0.0390821	0.0590708	0.0453896	0	0.00295219	0.244843	0.0941651	0.00865273	36.8707	-9.35939	-9.07712	0.772494
non-gcGB_65	0	4							0	45	0.538653	45.0054	0.27441	0.00535514	1	glioblastoma, IDH wildtype	0.99	RTK II	0.65	0			90	1	484	1	0	0.589451	0.112476	0.265874	2.22905	-0.637356	-0.681224	-0.924673	-0.82611	0.402939	0.33474	0.0694883	0.0253154	0.071674	0	0.113088	0.293677	0	0	53.9493	13.9832	6.41534	1.08371
non-gcGB_66	40	20							0	63	0.527253	82.7335	0.297645	19.7335	1	glioblastoma, IDH wildtype	0.99	RTK I	0.99	1			90	0	147	1	0	-1.07288	-0.326431	-0.753278	-0.611576	-1.043	2.12667	-0.386329	1.43879	0.652694	0.439819	0.0213206	0	0	0	0.126621	0.368464	0	0	65.7658	-17.5765	46.0399	11.0489
non-gcGB_67	70	25							1	79	0.539869	57.0384	0.509326	-21.9616	0	glioblastoma, IDH wildtype	0.97	mesenchymal	0.96	0			90	0	352	1	0	-0.223842	1.02401	-0.515723	-0.795495	1.65376	-0.0334788	0.113961	-0.707756	-0.878582	0.18313	0.285844	0	0	0	0.12111	0.269275	0	0	15.5081	-12.5172	-17.6221	-14.5101
non-gcGB_68	15	20							1	75	0.538433	59.5491	0.301705	-15.4509	0	glioblastoma, IDH wildtype	0.99	RTK II	0.57	1			40	0	39	0	0	-1.07288	0.281295	-0.198158	1.7666	-0.509835	-0.947142	0.564902	0.124596	0.0810201	0.430586	0.0798872	0.0354519	0.0437448	0	0.0631437	0.264163	0.00235981	0	41.8698	-22.7718	-62.2334	-27.9214
non-gcGB_69	15	30							0	80	0.534106	56.514	0.325846	-23.486	0	glioblastoma, IDH wildtype	0.98	RTK II	0.59	0			60	1	249	0	0	0.7274	-0.0658071	0.065799	-0.630666	-0.340785	0.764509	-0.343775	-0.82611	1.07589	0.355663	0.0207706	0	0.013166	0	0.100059	0.334962	0	0	29.601	-17.2625	-33.2277	-24.5323
non-gcGB_70	30	30							1	56	0.543707	48.0891	0.314187	-7.91093	1	glioblastoma, IDH wildtype	0.99	mesenchymal	0.8	0			70	0	259	1	0	1.50826	0.0535934	-1.10803	0.625269	0.703114	-0.947142	-0.230747	-0.387282	-0.447689	0.254268	0.153879	0.0278741	0	0	0.0577438	0.352541	0.00296747	0.0393146	70.8047	8.02962	3.12632	-0.142728
non-gcGB_71	5	10							0	77	0.544209	47.2857	0.210297	-29.7143	0	glioblastoma, IDH wildtype	0.88	mesenchymal	0.71	0			50	1	80	0	0	1.84115	0.698411	-0.548126	-0.485114	-0.908489	-0.711673	-0.979216	0.847112	0.823953	0.188289	0	0.00328721	0.0138118	0	0.0686871	0.69328	0	0	4.13765	-33.6279	-77.0242	-28.4849
non-gcGB_72	80	20							0	8	0.527997	9.19389	0.24813	1.19389	1	glioblastoma, IDH wildtype	0.51	midline	0.37	0				0	43	1	0	-0.0974521	0.33713	3.58386	-0.922572	-1.043	-0.947142	-0.979216	1.48549	-0.878582	0.190107	0	0.0478066	0	0	0.0658171	0.480177	0	0.0516325	42.0944	16.9383	-16.9364	38.7585
non-gcGB_73	30	15							0	60	0.535717	58.6547	0.212044	-1.34525	1	glioblastoma, IDH wildtype	0.98	RTK II	0.68	1			70	1	790	1	0	-1.07288	-1.15189	0.70727	3.04822	-1.043	-0.39826	1.30636	-0.682433	-0.878582	0.654965	0.0318376	0.0279081	0.0128875	0	0.0233153	0.173425	0.00747001	0	52.8094	16.9012	29.2561	17.7599
non-gcGB_74	60	15							0	75	0.529022	53.3311	0.333683	-21.6689	0	glioblastoma, IDH wildtype	0.96	RTK I	0.92	0			60	0	94	0	0	-1.07288	0.0539321	1.91883	-0.649834	-0.999618	0.280634	0.427336	0.380308	0.0134333	0.480311	0.0258583	0.0240502	0	0	0.104012	0.318365	0	0	32.945	-30.3946	-14.5372	-11.6305
non-gcGB_75	0	30							1	69	0.53269	32.1825	0.229908	-36.8175	0	glioblastoma, IDH wildtype	0.81	RTK II	0.64	0			60	0	107	0		1.57942	-1.10476	1.25315	-0.922572	-1.043	0.220931	-0.979216	-0.82611	2.76303	0.421805	0	0	0.0451819	0	0.112703	0.345124	0	0	22.0498	-40.5325	-32.3363	-19.4958
non-gcGB_76	10	5							0	59	0.539666	33.2802	0.361411	-25.7198	0	glioblastoma, IDH wildtype	0.85	mesenchymal	0.54	0			70	0	162	1	0	-1.07288	0.960233	0.262344	-0.922572	0.0471361	-0.894561	1.23009	-0.82611	1.70111	0.280621	0.145317	0.0274845	0.0502804	0	0.0528675	0.253417	0	0	20.8303	-19.2913	-50.3988	-13.4472
non-gcGB_77	50	15							1	68	0.540576	67.6403	0.258664	-0.359719	1	glioblastoma, IDH wildtype	0.98	RTK II	0.48	1			90	1	1471	1		2.47732	-0.228321	-1.06543	1.72724	-0.660203	-0.00747759	-0.715366	-0.82611	-0.529817	0.276278	0.0830644	0.00584512	0.0174162	0	0.0178584	0.375315	0	0.0136143	28.2335	32.0463	-1.40603	9.79802
non-gcGB_78	30	15							1	79	0.532631	50.8172	0.324321	-28.1828	0	glioblastoma, IDH wildtype	0.84	RTK I	0.71	0			70	0	329	0	0	-1.06852	-1.21895	0.954593	-0.922572	0.00952088	1.89381	-0.979216	0.519092	0.753811	0.332306	0.0993064	0.00709581	0	0	0.0764583	0.358935	0	0	34.4665	-27.668	6.40052	-5.52094
non-gcGB_79	40	20							0	57	0.536224	36.8147	0.19497	-20.1853	0	glioblastoma, IDH wildtype	0.97	RTK II	0.77	0			100	0	513	1	0	0.548859	-0.392434	1.80633	-0.295824	-1.04159	-0.734302	1.95423	-0.82611	-0.878582	0.520541	0.0203812	0.0265858	0.0273469	0	0.0999784	0.229291	0.0188951	0	38.3676	1.83165	-33.4018	20.5962
non-gcGB_80	20	15							0	76	0.540655	47.8028	0.285973	-28.1972	0	glioblastoma, IDH wildtype	0.99	mesenchymal	0.6	1				1	24	0	0	-0.820314	0.141437	0.753259	2.34621	-0.370293	-0.408171	-0.393946	-0.818433	-0.124792	0.364031	0.128658	0	0	0	0.0971689	0.284813	0.0431427	0	61.5879	-9.01104	-26.291	-16.5821
non-gcGB_81	80	15							0	72	0.537233	32.3346	0.266059	-39.6654	0	glioblastoma, IDH wildtype	0.99	RTK II	0.8	1			40	0	76	0	0	-1.07288	0.700613	0.600439	2.92674	-0.762223	-0.541946	-0.586796	-0.0996366	-0.855494	0.435251	0.0658474	0.0163007	0.0727212	0	0.0843076	0.24254	0.00365717	0	19.3442	-15.832	-26.3583	-15.4686
non-gcGB_82	10	6							0	62	0.537091	61.0517	0.319283	-0.948254	1	glioblastoma, IDH wildtype	0.99	RTK II	0.56	0			70	0	50	0	0	-0.932884	0.498877	0.0488855	2.69385	-0.974691	0.755351	-0.979216	-0.35542	-0.353884	0.4387	0.135434	0	0.0132434	0	0.0388541	0.300253	0.00729816	0	52.8181	15.5823	3.19188	0.702945
non-gcGB_83	5	25							1	51	0.539281	48.0533	0.422349	-2.94672	1	glioblastoma, IDH wildtype	0.99	mesenchymal	0.91	1			90	0	480	1	0	-1.03943	-0.782165	0.784032	0.978261	0.877639	-0.694427	1.0196	-0.787481	-0.878582	0.353828	0.0603812	0	0.0268526	0	0.0827682	0.153221	0.00841886	0	38.4043	20.2623	-8.35477	14.7455
non-gcGB_84	70	15							1	82	0.543143	64.477	0.488299	-17.523	0	glioblastoma, IDH wildtype	0.97	mesenchymal	0.97	1			70	0	242	0	0	0.3541	-0.219127	-1.10803	-0.208269	2.39471	-0.947142	-0.112336	-0.168741	-0.878582	0.140554	0.0652427	0.0154805	0	0	0.045956	0.221044	0	0	14.2482	-18.7128	1.58483	-8.10939
non-gcGB_85	10	10							1	59	0.536905	51.3515	0.289558	-7.64848	1	glioblastoma, IDH wildtype	0.99	mesenchymal	0.49	0			70	0	115	1	0	-0.965635	1.45752	-0.38902	0.550938	-0.133708	-0.122572	1.02078	-0.480614	-0.878582	0.385059	0.098415	0	0.0468946	0	0.0655329	0.295732	0	0	31.6974	-15.2633	0.775959	-1.31564
non-gcGB_86	5	10	5						0	83	0.54364	71.594	0.376529	-11.406	1	glioblastoma, IDH wildtype	0.99	mesenchymal	0.96	0			90	0	172	0	0	-0.216202	-0.107552	-0.789513	0.383245	1.40909	-0.947142	0.320212	-0.299891	-0.269873	0.267113	0.19539	0.0268108	0.0530545	0	0.058917	0.222992	0.0282764	0	18.6723	-13.3989	-25.7796	-12.6115
non-gcGB_87	100	40							0	58	0.53606	38.6549	0.431866	-19.3451	0	glioblastoma, IDH wildtype	0.86	RTK II	0.53	0			70	0	188	1	0	-0.322472	-1.21895	0.696854	-0.455596	0.73701	0.253636	-0.563034	-0.258852	1.01068	0.301442	0.131957	0	0	0	0.142663	0.331775	0	0	16.7498	-7.88449	-27.4864	-15.5101
non-gcGB_88	30	17.5							0	52	0.539263	40.7872	0.474355	-11.2128	1	glioblastoma, IDH wildtype	0.72	mesenchymal	0.65	1				0	932	1		-1.07288	-1.21895	0.00798607	-0.591812	2.46572	-0.238824	0.112142	-0.116258	-0.358605	0.303032	0.296366	0	0	0.0300789	0.140236	0.102015	0	0.0127172	27.278	-21.8788	2.07427	-7.84897
non-gcGB_89	40	15							1	74	0.545634	74.0046	0.262584	0.0046464	1	glioblastoma, IDH wildtype	0.99	RTK II	0.68	1			90	0	661	0	0	-0.334138	0.407884	-1.10803	0.280493	-0.432729	-0.947142	2.41283	-0.260404	-0.207666	0.399886	0	0.0465894	0.0368884	0	0.0517448	0.290962	0.0147463	0	65.4858	18.7986	-10.1763	0.599902
non-gcGB_90	10	5							0	68	0.544478	16.6791	0.18968	-51.3209	0	glioblastoma, IDH wildtype	0.46	midline	0.24	0			90	1	975	1		-0.39808	2.14392	-1.10803	-0.793829	-0.864106	-0.947142	-0.979216	3.51843	-0.358025	0.0865778	0	0.0130873	0.0137844	0	0.0699255	0.661055	0	0	-22.0255	-56.7756	-125.73	-41.6437
non-gcGB_91	20	30							0	77	0.539672	73.0798	0.227359	-3.92022	1	glioblastoma, IDH wildtype	0.97	RTK I	0.93	0			80	1	376	1	1	0.0165452	-0.30154	-0.840797	-0.922572	-0.445583	1.24432	-0.979216	2.41318	-0.525343	0.303117	0	0	0	0	0.105994	0.474087	0	0	3.37019	11.2364	-52.7012	-22.3987
non-gcGB_92		15							1	68	0.532797	45.292	0.237334	-22.708	0	glioblastoma, IDH wildtype	0.96	RTK I	0.86	1			60	0	45	0	0	-0.393985	-0.117022	0.664895	-0.38142	-1.043	0.445683	-0.979216	0.0728473	2.61234	0.328123	0.0083484	0	0	0	0.139875	0.391501	0	0	11.3738	-13.2414	-67.6581	-8.20395
non-gcGB_93	25								1	54	0.543053	41.571	0.263817	-12.429	0	glioblastoma, IDH wildtype	0.73	mesenchymal	0.7	0			80	1	382	1		2.58259	0.546065	-1.10803	-0.922572	0.0842274	-0.837133	-0.979216	0.14694	0.821995	0.137054	0.0503262	0	0.0354478	0	0.0206431	0.685667	0	0	29.4511	-9.00365	-52.5136	-13.7247
non-gcGB_94	80	15							0	50	0.537528	31.5216	0.423105	-18.4784	0	glioblastoma, IDH wildtype	0.99	mesenchymal	0.88	0				0	296	1		-1.05619	-0.654355	0.622252	-0.31253	1.42066	-0.0696723	-0.515717	-0.82611	1.30386	0.28323	0.11982	0	0.0283608	0	0.122422	0.191534	0	0	35.0477	-6.87919	-13.422	-1.6643
non-gcGB_95	30								0	68	0.542039	58.0716	0.424881	-9.92837	1	glioblastoma, IDH wildtype	0.94	mesenchymal	0.91	0			100	0	478	0	0	1.16158	0.1581	-0.863743	-0.505434	1.01991	-0.71259	-0.814625	-0.321698	0.906657	0.121909	0.204616	0	0.00504124	0.0102982	0.0138362	0.487255	0	0	39.5538	-4.96167	-17.9623	-11.8543
non-gcGB_96	30	35							0	25	0.538191	6.73799	0.24263	-18.262	0	glioblastoma, IDH wildtype	0.98	midline	0.96	1			70	1	870	1	0	-1.07288	-0.535234	0.827957	-0.922572	-0.933341	-0.703382	-0.106145	3.88787	-0.846786	0.424281	0.0121364	0.0192932	0.0195378	0	0.121202	0.350293	0	0	68.3009	5.98641	-36.0415	11.0895
non-gcGB_97	50	5							1	50	0.53935	39.8163	0.444401	-10.1837	1	glioblastoma, IDH wildtype	0.94	mesenchymal	0.9	0				0	103	0		-1.07288	-1.21895	-0.0935626	-0.653599	2.63436	-0.670387	1.54917	-0.82611	-0.878582	0.389027	0.348729	0.00428639	0.0548735	0.0146997	0.061546	0.0596737	0.0309931	0	31.3583	2.82826	-19.7633	-8.54097
non-gcGB_98	15	2.5							1	71	0.540156	66.1765	0.259633	-4.82346	1	glioblastoma, IDH wildtype	0.31	mesenchymal	0.29	0			80	1	437	0		2.45398	1.3907	-1.10803	-0.682126	0.0784185	-0.928413	-0.979216	0.140629	0.00285835	0.112634	0.0774769	0.0408881	0.0213581	0	0.075389	0.63605	0	0	13.0444	-21.1788	-8.39389	-29.9634
non-gcGB_99	20	6							1	71	0.53896	54.3712	0.388644	-16.6288	0	glioblastoma, IDH wildtype	0.95	mesenchymal	0.86	0			90	1	42	0	0	-0.430146	0.787045	-0.467483	1.85454	0.461973	-0.750337	0.0959583	-0.757886	-0.878582	0.279515	0.126043	0.0305487	0	0	0.0708676	0.283264	0	0	28.2314	-11.2657	-27.5705	-24.5962
non-gcGB_100	7	20							0	70	0.535867	39.3423	0.352387	-30.6577	0	glioblastoma, IDH wildtype	0.99	RTK II	0.57	1			60	0	298	1	0	-1.07288	-1.21895	2.51096	0.919109	-0.299436	-0.389703	-0.336718	-0.0143909	-0.00134941	0.427119	0.136173	0.0237048	0	0	0.101463	0.260716	0	0	26.1103	-20.6842	-33.2164	-28.1648
non-gcGB_101	60	20	15	160	90	190	135	130	0	74	0.537449	44.671	0.325007	-29.329	0	glioblastoma, IDH wildtype	0.95	mesenchymal	0.8	0			100	1	13	0	1	-1.07288	2.272	0.434979	0.0603478	-0.273837	-0.947142	1.59073	-0.82611	-0.878582	0.335689	0.148372	0.0305141	0.0485917	0	0.106322	0.204943	0.0370306	0	18.4368	-0.558058	-41.7529	-15.6537
non-gcGB_102	70	15							0	70	0.537435	58.5713	0.271808	-11.4287	1	glioblastoma, IDH wildtype	0.91	RTK I	0.4	0			70	0	532	1	0	-1.07288	0.790056	-0.20107	-0.49761	-0.608422	0.292414	0.553165	0.270881	0.791619	0.36695	0.0226505	0.00251579	0	0	0.0257103	0.390607	0.00364916	0.0223282	11.3132	-3.13792	-6.98725	-5.97777
non-gcGB_103	20	10							0	77	0.537269	55.9285	0.291919	-21.0715	0	glioblastoma, IDH wildtype	0.99	RTK II	0.86	0			80	0	209	0	0	0.570358	-1.08815	0.728408	-0.295299	-0.713753	0.839384	1.41345	-0.817811	-0.820252	0.51261	0.0758994	0	0.0266637	0	0.0717075	0.299763	0	0	18.4601	-14.2227	-37.0902	-31.8435
non-gcGB_104	15	7							0	72	0.540098	51.0204	0.25528	-20.9796	0	glioblastoma, IDH wildtype	0.78	mesenchymal	0.7	1			70	0	746	0		-0.206754	0.873875	0.886333	0.411954	-0.486636	-0.455915	-0.979216	0.618608	-0.250718	0.283282	0.0317626	0	0.00657284	0	0.0619773	0.546294	0	0	17.0143	-21.3837	-50.5752	-9.04064
non-gcGB_105									0	56	0.544719	66.7602	0.389489	10.7602	1	glioblastoma, IDH wildtype	0.99	mesenchymal	0.87	0				1	307	1		0.825063	-0.328507	-1.10803	0.0632357	1.28975	-0.661774	-0.979216	-0.797634	1.73296	0.17531	0.200693	0.0461231	0	0	0.115773	0.40837	0	0.032479	76.385	27.6557	23.5287	20.7865
non-gcGB_106	40	7							0	57	0.535543	44.2373	0.326619	-12.7627	0	glioblastoma, IDH wildtype	0.99	RTK I	0.89	1			80	0	147	1	0	-0.826825	0.221008	-0.32323	-0.215083	-0.156703	0.479409	-0.979216	1.19823	0.7164	0.328519	0.0592554	0.00390045	0	0	0.132922	0.39177	0	0	35.2576	-14.5766	-8.16188	7.65206
non-gcGB_107	10	8							0	80	0.537726	57.6151	0.215988	-22.3849	0	glioblastoma, IDH wildtype	0.9	RTK II	0.64	1			50	1	0	0	0	0.437363	-1.21895	0.300194	2.24248	-0.965924	-0.339616	-0.979216	0.399192	0.276815	0.448088	0	0	0.0151162	0	0.0289929	0.401337	0.00124056	0	17.0021	-10.2137	-22.9483	-9.99897
non-gcGB_108	50	20							0	50	0.544597	47.3353	0.414375	-2.66471	1	glioblastoma, IDH wildtype	0.99	mesenchymal	0.97	1			100	0	983	1	0	1.75162	-0.418818	-0.983474	-0.309149	1.36815	-0.643413	-0.699859	-0.325723	-0.12635	0.16719	0.183828	0	0.00747352	0	0.137515	0.352567	0	0	40.336	0.638849	-2.24257	-6.13796
non-gcGB_109	7	40							0	80	0.537424	41.8883	0.432379	-38.1117	0	glioblastoma, IDH wildtype	0.88	mesenchymal	0.62	0			80	0	116	0	0	-0.90221	1.89298	-0.168688	-0.922572	0.967099	-0.49856	0.0703192	-0.82611	0.738136	0.24732	0.160227	0	0.0223269	0	0.101593	0.210464	0.00182998	0	-4.26081	-22.7313	-67.9202	-33.0497
non-gcGB_110	80	30							0	67	0.536518	58.9967	0.362659	-8.00334	1	glioblastoma, IDH wildtype	0.59	mesenchymal	0.4	0			70	1	7	0		1.03748	-1.21895	0.909917	0.0703013	0.880399	-0.17682	-0.979216	-0.323224	-0.500546	0.305571	0.196168	0.0170942	0.0418178	0	0.0757989	0.33085	0	0	8.24917	-18.0804	-24.5084	-12.353
non-gcGB_111		4							0	85	0.541007	55.8175	0.549749	-29.1825	0	glioblastoma, IDH wildtype	0.3	mesenchymal	0.28				30	1	9	0		0.289515	0.604814	-0.4583	-0.922572	2.21037	-0.544111	-0.899405	0.0578219	-0.878582	0.0972157	0.13728	0	0	0	0.041099	0.380579	0	0	4.03449	-34.7594	-40.3618	-15.0223
non-gcGB_112		15							0	85	0.540593	51.8313	0.335385	-33.1687	0	glioblastoma, IDH wildtype	0.92	mesenchymal	0.9	1			50	0	52	0	0	-0.214749	3.0624	-1.10803	-0.648675	0.532463	-0.703704	0.0485434	0.129674	-0.855454	0.167445	0.194038	0.0123261	0.0623884	0	0.031685	0.422729	0.0283733	0	10.3943	-21.5074	-37.0118	-21.9679
non-gcGB_113	15	25							0	62	0.536322	41.258	0.178476	-20.742	0	glioblastoma, IDH wildtype	0.99	RTK I	0.99	1			90	0	606	1	1	-1.07288	-1.21895	-1.10803	0.953073	-1.043	0.715453	-0.979216	3.88861	-0.807469	0.42224	0	0	0.0708646	0	0.138464	0.348589	0	0	24.8248	-5.64896	-16.1267	6.10324
non-gcGB_114	10	10							0	78	0.542972	68.3878	0.351783	-9.61217	1	glioblastoma, IDH wildtype	0.97	mesenchymal	0.97	1			40	0	170	0	0	0.970872	0.677152	-0.83435	-0.839032	0.75482	-0.0884618	-0.166505	0.141343	-0.878582	0.218983	0.165954	0	0.0238876	0	0.0684162	0.445737	0	0	2.40173	-8.35753	-32.7757	-7.00162
non-gcGB_115	10	2							1	56	0.533217	29.9044	0.225837	-26.0956	0	glioblastoma, IDH wildtype	0.75	RTK II	0.36	1				1	1409	1		0.0148684	1.43511	2.5213	-0.871398	-1.043	-0.947142	-0.701825	-0.82611	1.82462	0.374593	0.0143999	0	0.0123894	0	0.104048	0.341289	0.0673513	0	4.89258	-33.8569	-62.4431	-21.8708
non-gcGB_116	50	10							1	61	0.539429	73.7352	0.544462	12.7352	1	glioblastoma, IDH wildtype	0.77	mesenchymal	0.73	1			80	1	780	1	0	-0.15857	-0.0445267	-1.10803	-0.0847329	1.58173	0.754055	-0.979216	-0.10862	-0.368105	0.173177	0.138727	0	0	0	0.069862	0.266899	0	0	47.2004	8.99834	-0.789221	3.01841
non-gcGB_117	15	10							1	67	0.541261	46.9399	0.403979	-20.0601	0	glioblastoma, IDH wildtype	0.79	mesenchymal	0.67	0			80	0	316	1		-0.896183	1.50224	-0.663896	-0.657514	0.983681	-0.625789	-0.591987	-0.501413	1.91145	0.219486	0.216757	0	0.0044426	0	0.10266	0.362955	0	0	14.2337	-29.3737	-20.6276	-8.28388
non-gcGB_118		15							0	63	0.531477	48.0176	0.264631	-14.9824	0	glioblastoma, IDH wildtype	0.99	RTK I	0.95	0				0	42	0		0.784499	-0.663881	-0.40417	-0.922572	-1.043	2.98951	-0.146106	-0.483631	0.0067184	0.378516	0	0	0	0	0.120486	0.485951	0	0	40.0992	4.35222	-7.57634	-5.00804
non-gcGB_119		12.5							0	86	0.538077	64.0839	0.242244	-21.9161	0	glioblastoma, IDH wildtype	0.99	RTK I	0.96	1			90	0	177	0	0	-0.0782198	-0.242153	-0.443023	-0.601597	-0.475246	0.805157	0.194115	1.30844	-0.787228	0.351114	0.0833966	0.00301897	0	0	0.137955	0.381981	0	0	19.0118	-28.8509	-16.0311	-8.81967
non-gcGB_120	15	5							1	68	0.539436	31.4341	0.276693	-36.5659	0	glioblastoma, IDH wildtype	0.99	RTK II	0.89	0			70	0	138	0	0	-1.07288	0.0101402	0.235748	0.0367673	-1.043	-0.730762	1.89399	-0.207795	1.1889	0.478775	0.0295716	0.00868275	0.0831254	0	0.120647	0.215212	0.00190014	0	26.692	-12.8805	-32.4999	-20.532
non-gcGB_121	50	3							1	47	0.541845	61.0895	0.375503	14.0895	1	glioblastoma, IDH wildtype	0.99	mesenchymal	0.77	1				0	435	1	1	1.30641	-1.12016	-0.258871	0.999941	0.34498	-0.878509	-0.499551	-0.130267	0.0100178	0.292472	0.141422	0.0215159	0.0607964	0	0.0305212	0.401181	0	0	58.4419	18.2642	13.1651	9.36489
non-gcGB_122	10	5							0	65	0.543207	53.5563	0.234623	-11.4437	1	glioblastoma, IDH wildtype	0.91	mesenchymal	0.88	0			100	1	471	1		0.621813	2.25152	-0.99736	-0.476404	-0.464408	-0.947142	0.592888	0.348446	-0.594507	0.209937	0.0253348	0.000139685	0.0420646	0	0.0923401	0.55974	0.00286316	0	20.0247	-4.63962	-61.1482	-10.1006
non-gcGB_123	5	15							0	51	0.535004	25.6632	0.207032	-25.3368	0	glioblastoma, IDH wildtype	0.94	RTK II	0.85	1			80	1	109	0	0	-0.578037	-0.921179	1.95759	0.818051	-0.486535	-0.7017	0.836513	-0.695406	-0.129124	0.463255	0.0529453	0.0115389	0.0353177	0	0.0551638	0.277616	0	0	0.353449	-10.5265	-35.7204	-0.396882
non-gcGB_124	50	30							1	79	0.54311	57.7356	0.398249	-21.2644	0	glioblastoma, IDH wildtype	0.99	mesenchymal	0.98	1			70	1	13	0	0	0.453019	0.0824404	-0.702841	-0.274852	1.74129	-0.546537	-0.40946	-0.0602772	-0.878582	0.218112	0.23778	0.00852775	0	0	0.0590068	0.381277	0	0	11.0004	-28.5157	-19.7481	-20.4554
non-gcGB_125	20	15							0	74	0.533881	61.3032	0.301727	-12.6968	0	glioblastoma, IDH wildtype	0.86	RTK II	0.52	1			80	0	202	1	0	-0.3139	-1.21895	0.765139	-0.922572	-0.0862354	0.736611	2.04636	-0.633108	-0.878582	0.41776	0.165687	0.0112486	0.00202772	0	0.0783637	0.29182	0	0	54.3639	7.01674	-23.262	-3.52695
non-gcGB_126	30	10							1	55	0.541577	47.6364	0.355675	-7.36357	1	glioblastoma, IDH wildtype	0.99	mesenchymal	0.97	0			90	0	779	1	0	0.603476	1.09563	-1.10803	0.134348	0.803919	-0.847682	0.341926	-0.555919	-0.602989	0.214894	0.217796	0	0.0168464	0	0.127217	0.299707	0	0	33.8876	6.10551	1.53704	-19.1765
non-gcGB_127	10	5							0	76	0.537052	45.3729	0.389266	-30.6271	0	glioblastoma, IDH wildtype	0.57	mesenchymal	0.54	0			40	0	70	0		-0.0860085	1.56458	-0.604896	-0.922572	0.392665	0.53764	-0.979216	0.2598	0.0950518	0.185323	0.103089	0	0	0	0.12125	0.498601	0	0.021876	13.6799	-38.0888	-53.3811	-22.2487
non-gcGB_128	30	30							1	52	0.538744	44.3621	0.2457	-7.63795	1	glioblastoma, IDH wildtype	0.98	RTK II	0.76	1				1	666	0	1	0.460528	-0.699818	2.44417	0.205157	-1.043	0.00850051	-0.979216	-0.82611	1.28047	0.44042	0.0079146	0.0147695	0.0615504	0	0.0617044	0.37993	0.00551073	0	41.0198	-22.2707	-24.3744	-27.7293
non-gcGB_129	30	20							0	50	0.529219	61.9647	0.230959	11.9647	1	glioblastoma, IDH wildtype	0.99	RTK I	0.99	0			100	1	316	1	0	-0.565705	0.316899	-1.10803	-0.610197	-1.043	3.1867	-0.490497	0.879702	-0.598872	0.433977	0	0	0.0041765	0	0.125904	0.429068	0	0	81.2701	3.19588	41.69	20.705
non-gcGB_130	90	15							0	53	0.539672	45.9332	0.210534	-7.06678	1	glioblastoma, IDH wildtype	0.88	RTK II	0.65	0			80	0	273	1	1	-0.0102384	3.02516	-0.619311	-0.504687	-0.324533	0.0933048	-0.745507	-0.629305	0.678721	0.24645	0.016906	0.0506635	0.00179749	0	0.0488021	0.436343	0.0292869	0	11.6369	-9.09896	-49.7048	-13.3734
non-gcGB_131	30	5							0	59	0.543124	28.666	0.212754	-30.334	0	glioblastoma, IDH wildtype	0.99	RTK II	0.87	1			100	0	190	1	1	-0.729877	-1.02926	0.651104	2.68339	-1.043	-0.448367	0.0529633	-0.379847	0.466159	0.436988	0.00851818	0.0332627	0.0415936	0	0.0653818	0.332338	0.0247435	0	59.0246	9.15447	7.01202	-18.5755
non-gcGB_132	70	20							1	70	0.531291	35.9202	0.290838	-34.0798	0	glioblastoma, IDH wildtype	0.95	RTK I	0.86	0			90	1	84	0	0	-0.707559	-1.21895	2.36058	-0.922572	-0.438209	0.503479	-0.850503	1.92145	-0.865615	0.422289	0.0323532	0	0	0	0.154108	0.363683	0	0	19.2534	-26.5519	-43.0791	-2.70599
non-gcGB_133	5	5							0	59	0.540307	53.2551	0.342083	-5.74488	1	glioblastoma, IDH wildtype	0.99	mesenchymal	0.95	1			100	0	831	1	1	0.88389	-0.64078	-0.407243	-0.236136	1.04614	-0.68582	0.928485	-0.615769	-0.878582	0.254487	0.0843842	0.0399693	0.02168	0	0.070353	0.257893	0.00961533	0	47.6226	2.99537	13.9772	-12.1392
non-gcGB_134	30	25							0	73	0.540273	68.6169	0.231328	-4.38308	1	glioblastoma, IDH wildtype	0.98	RTK II	0.75	1				1	20	0	0	-0.65268	0.365763	-1.10803	1.51924	-1.043	-0.947142	2.06142	0.461616	-0.878582	0.464938	0.00224632	0.0288563	0.0990223	0	0.0950121	0.207804	0.0260312	0	77.2509	19.1864	-20.1132	7.89968
non-gcGB_135	10	5							1	67	0.539064	58.3216	0.28517	-8.67836	1	glioblastoma, IDH wildtype	0.99	RTK II	0.82	1			50	0	51	0	0	-1.07288	1.86713	-1.10803	-0.3719	-0.696003	-0.266064	1.21228	-0.476052	1.55715	0.319717	0.0946407	0	0.0341164	0	0.114888	0.326453	0	0	61.097	3.97111	6.75596	0.0721207
non-gcGB_136	10	5							0	68	0.54122	53.2188	0.277333	-14.7812	0	glioblastoma, IDH wildtype	0.96	RTK II	0.45	1			70	0	156	1	0	1.39985	-0.632255	-0.211255	-0.524058	-0.484685	-0.291962	-0.452779	0.438232	0.958352	0.309729	0	0	0.0149898	0	0.0726872	0.571608	0	0	15.7649	-14.7414	-40.6732	-13.0446
non-gcGB_137	10	5							0	54	0.54002	39.5626	0.376175	-14.4374	0	glioblastoma, IDH wildtype	0.98	mesenchymal	0.79	0			90	1	115	1	0	-1.07288	0.31029	-0.899843	-0.384408	0.820804	-0.508102	0.540122	-0.0899964	1.17813	0.352461	0.198738	0.0101742	0.0486262	0	0.119064	0.201749	0	0	18.7643	-1.64664	-39.1126	-0.511965
non-gcGB_138	70	10							0	59	0.541165	41.9445	0.419845	-17.0555	0	glioblastoma, IDH wildtype	0.58	mesenchymal	0.58	0			70	0	495	1	0	0.71496	0.852697	-0.878746	-0.922572	1.9467	-0.715451	-0.0114184	-0.576514	-0.878582	0.144946	0.316937	0.0222998	0	0	0.0972348	0.313879	0.0393264	0	24.8571	-3.44915	-4.20228	3.20602
non-gcGB_139		15							0	72	0.530343	33.536	0.268198	-38.464	0	glioblastoma, IDH wildtype	0.96	RTK I	0.93	0			70	1	30	0	0	0.326181	-1.21895	0.802381	-0.922572	-0.474246	1.70818	-0.979216	1.34486	-0.878582	0.384646	0.0134799	0	0.0194631	0	0.131835	0.384921	0	0	-8.97006	-31.7176	-56.445	-16.9199
non-gcGB_140		15							1	48	0.537175	38.5621	0.369081	-9.43788	1	glioblastoma, IDH wildtype	0.98	mesenchymal	0.58	1			80	0	494	1	0	-0.391545	0.684907	0.64961	0.0713982	0.00368266	-0.093354	0.656236	-0.651831	-0.878582	0.344235	0.158228	0.0300017	0.0436647	0	0.0892273	0.273087	0.0199575	0	23.1921	5.10827	-24.7221	-5.16029
non-gcGB_141	0	3							1	62	0.540447	53.3163	0.306074	-8.68372	1	glioblastoma, IDH wildtype	0.99	mesenchymal	0.59	1			90	1	38	0	0	1.63355	-0.5427	0.649332	-0.412443	-0.148588	-0.592199	0.523524	-0.82611	-0.220934	0.327868	0.109148	0.0397808	0.0974458	0	0.0745892	0.300937	0.014422	0	29.1458	3.2786	-40.734	-12.4041
non-gcGB_142	40	15							0	68	0.531469	57.9286	0.23994	-10.0714	1	glioblastoma, IDH wildtype	0.99	RTK I	0.99	0			80	1	363	0	1	-0.345899	-1.21895	0.270504	-0.922572	-0.969069	2.36581	0.0178696	1.31169	-0.878582	0.460848	0.00945449	0.0039957	0.0360926	0	0.11508	0.294067	0	0	8.47272	-19.0592	-31.7279	-14.9412
non-gcGB_143									0	57	0.538556	45.4895	0.358679	-11.5105	1	glioblastoma, IDH wildtype	0.84	RTK II	0.69	0				0	45	1		-1.07288	-1.21895	-0.0427134	-0.872105	1.44597	-0.84344	1.27688	-0.488458	1.29986	0.442268	0.209395	0	0.0294868	0	0.0623411	0.172025	0.0366388	0.00157596	14.9653	-1.80474	-13.1329	-4.65686
non-gcGB_144	20	20							0	60	0.537474	39.5366	0.235462	-20.4634	0	glioblastoma, IDH wildtype	0.99	RTK II	0.59	0			80	0	653	1	0	-0.291016	2.20483	0.138544	1.53423	-0.971216	-0.947142	0.384006	-0.82611	-0.500169	0.318164	0.0674034	0.00342481	0.0500896	0	0.105209	0.26044	0.0144062	0	35.6344	-4.72046	-15.0673	-4.52244
non-gcGB_145	100	10							1	66	0.534538	61.8495	0.317652	-4.15047	1	glioblastoma, IDH wildtype	0.99	RTK I	0.9	0			90	0	258	1	0	-1.07288	-0.228151	-1.10803	-0.922572	0.354433	2.22308	-0.818742	0.90528	0.364574	0.421532	0.0875644	0	0	0	0.14544	0.335815	0	0	30.6838	-14.0815	11.2885	9.94697
non-gcGB_146	30	5							1	58	0.529475	57.6413	0.221861	-0.358731	1	glioblastoma, IDH wildtype	0.85	midline	0.5	1			80	1	979	1	0	-1.07288	0.190645	0.000514479	-0.922572	-1.043	-0.188837	-0.656109	3.0576	0.773429	0.392164	0.00746527	0	0	0	0.14844	0.362443	0	0	47.073	-19.9285	4.53135	17.4508
non-gcGB_147	30	10							1	66	0.540129	48.2581	0.34648	-17.7419	0	glioblastoma, IDH wildtype	0.9	mesenchymal	0.89	0			70	0	89	0	0	0.105697	1.20372	-0.116713	-0.504228	0.5495	-0.299241	-0.719936	0.450728	-0.640389	0.206616	0.097154	0	0.00828763	0	0.0347444	0.489465	0	0	19.2023	-10.0778	-64.0372	-14.0782
non-gcGB_148	5	4.5							1	54	0.540211	45.08	0.373303	-8.91999	1	glioblastoma, IDH wildtype	0.84	mesenchymal	0.84	0			70	0	47	0	0	0.705343	1.1475	-0.0772465	-0.922572	0.701109	-0.368958	-0.869407	0.0453479	-0.211847	0.193211	0.0152024	0	0	0	0.0690432	0.432474	0	0	26.226	-12.2087	-43.2554	-4.87248
non-gcGB_149		5							0	70	0.538241	46.2237	0.204977	-23.7763	0	glioblastoma, IDH wildtype	0.96	RTK I	0.88	0			60	0	44	0	0	0.266843	0.379919	0.583375	-0.922572	-0.656676	0.85172	-0.633616	1.10084	-0.878582	0.34196	0	0.0162846	0.0353355	0	0.0614418	0.385706	0.0291774	0	5.61466	-17.8994	-34.2259	-28.3004
non-gcGB_150	15	10							0	48	0.541175	66.5339	0.28415	18.5339	1	glioblastoma, IDH wildtype	0.99	RTK II	0.73	1			100	1	948	1	1	1.60214	-1.21895	0.397591	1.94686	-1.043	-0.304198	-0.203992	-0.82611	-0.145567	0.364149	0.00782966	0.0241816	0	0	0.103408	0.388445	0	0	69.242	27.7607	-8.42917	5.59643
non-gcGB_151	5	5	2	160	225	170	160	130	0	51	0.53703	54.1602	0.57093	3.16019	1	glioblastoma, IDH wildtype	0.65	mesenchymal	0.61	1			100	1	978	1		0.514792	-0.106592	-0.727611	-0.439246	1.6304	-0.364769	0.565622	-0.82611	-0.878582	0.20352	0.159441	0	0	0	0.0435745	0.190656	0	0	48.485	11.0692	21.5496	0.56712
non-gcGB_152	10	5							0	71	0.535637	35.5583	0.235245	-35.4417	0	glioblastoma, IDH wildtype	0.64	RTK I	0.36	0			100	0	322	1		2.30331	0.453516	-0.205039	-0.62325	-0.836406	0.422982	-0.907821	0.268216	-0.531849	0.256442	0	0	0	0	0.0730411	0.608975	0	0.0168728	17.6179	-33.2572	-60.2185	-16.7339
non-gcGB_153	90	10							1	72	0.542454	49.3569	0.493658	-22.6431	0	glioblastoma, IDH wildtype	0.98	mesenchymal	0.97	1			40	0	60	0	0	-0.754603	0.390084	-0.88654	-0.100006	2.36313	-0.270563	-0.979216	-0.649078	0.515147	0.244685	0.325966	0.00703916	0.0282789	0	0.122299	0.213149	0.0010307	0	30.05	-10.3336	-18.9126	-16.9786
non-gcGB_154	1	5							0	50	0.537451	25.4212	0.16258	-24.5788	0	glioblastoma, IDH wildtype	0.44	RTK II	0.19	0			90	1	343	1	0	0.840692	-0.152375	1.402	0.442678	-0.603035	-0.947142	-0.559103	0.00305673	-0.0393846	0.361576	0	0.0322319	0.0638318	0	0.0652315	0.384055	0.000588763	0	16.6129	-7.13979	-28.1727	-8.47653
non-gcGB_155	10	10							0	56	0.538196	39.74	0.3632	-16.26	0	glioblastoma, IDH wildtype	0.99	mesenchymal	0.69	1			90	0	376	1	0	0.115526	-0.426571	1.46151	-0.28972	-0.00951653	-0.476522	0.757203	-0.370254	-0.878582	0.336392	0.0880316	0.0270151	0.0405469	0	0.090039	0.252415	0	0	34.4886	-15.7789	-35.2598	-8.50399
non-gcGB_156	5	10							0	84	0.541507	74.8238	0.267972	-9.17616	1	glioblastoma, IDH wildtype	0.99	RTK II	0.62	1			60	0	25	0	0	-1.07288	-1.18399	-0.873736	2.91901	-1.043	-0.319703	0.687487	1.03147	-0.569277	0.555993	0.0373685	0.0292451	0.0461796	0	0.078326	0.153539	0	0	57.2036	5.03614	-13.1041	18.3803
non-gcGB_157	10	15							1	45	0.533098	49.15	0.256627	4.15004	1	glioblastoma, IDH wildtype	0.99	RTK I	0.94	1			70	0	20	0	0	-1.07288	-1.12469	1.91197	1.27937	-1.043	0.170317	0.67748	0.0309328	-0.878582	0.537164	0.0341248	0	0.0283612	0	0.100205	0.272676	0	0	29.6795	21.808	-4.17737	8.75044
non-gcGB_158	0	30							1	67	0.535933	58.0757	0.221554	-8.92426	1	glioblastoma, IDH wildtype	0.99	RTK I	0.95	1			60	1	77	0	0	-1.07288	-1.21895	-1.10803	0.294029	-1.043	1.71159	-0.979216	2.46884	0.698276	0.526941	0	0	0.00812245	0	0.0756286	0.324393	0	0	51.2172	1.2087	13.7173	16.5644
non-gcGB_159	10	20							0	60	0.536261	46.784	0.1515	-13.216	0	glioblastoma, IDH wildtype	0.98	RTK II	0.71	1			90	0	71	0	0	-0.0774618	0.145179	0.875305	0.648559	-1.043	-0.78628	-0.230969	-0.82611	2.25058	0.355382	0	0.0107045	0.0560204	0	0.079005	0.326483	0.0273035	0	55.9563	-1.28097	-6.74976	0.441461
non-gcGB_160	0	15							0	49	0.528326	48.3478	0.390591	-0.652194	1	glioblastoma, IDH wildtype	0.6	RTK I	0.48	0			80	1	10	0		-1.07288	-1.0485	-0.0376337	-0.685695	0.488358	2.4941	-0.498294	0.490097	-0.724293	0.355788	0.188944	0	0	0	0.108667	0.302643	0	0.020988	51.3768	-5.40066	10.8086	14.8709
non-gcGB_161	5	10							0	77	0.542331	51.5895	0.186833	-25.4105	0	glioblastoma, IDH wildtype	0.99	RTK II	0.78	0			70	1	134	0	1	-0.513832	-0.0806054	-0.655348	1.57767	-1.043	-0.947142	1.23751	0.0461187	0.512508	0.417236	0	0.0596847	0.0916059	0	0.0325665	0.29266	0.0328837	0	73.7503	2.67368	-0.90516	-0.00466852
non-gcGB_162	5	5							1	85	0.538823	61.6441	0.389331	-23.3559	0	glioblastoma, IDH wildtype	0.95	mesenchymal	0.88	1			50	0	82	0	0	-0.659446	-0.969079	0.412519	0.0594474	0.9125	-0.428649	0.377449	0.0430628	-0.265053	0.332493	0.155446	0.0491497	0.0516869	0	0.025018	0.320828	0	0	10.7278	-23.5556	-22.3079	-21.7053
non-gcGB_163	15	10							1	65	0.535828	59.3183	0.450288	-5.68165	1	glioblastoma, IDH wildtype	0.72	mesenchymal	0.68	0			70	0	48	0		-0.745924	-0.00270682	0.330875	-0.458205	1.6167	0.800085	-0.639716	-0.82611	-0.41545	0.249839	0.307935	0.00448067	0	0	0.0446693	0.282908	0	0.00584711	31.0762	-13.0431	-12.281	1.92623
non-gcGB_164	70	3							0	73	0.539443	59.7895	0.411289	-13.2105	0	glioblastoma, IDH wildtype	0.85	mesenchymal	0.82	1			90	1	96	1	1	0.806744	0.866747	-1.10803	-0.922572	0.633108	0.00745545	-0.979216	-0.517337	1.61474	0.204826	0.145734	0.0249742	0	0	0.0595019	0.506889	0	0.0025237	20.1766	-7.98087	-13.1095	-12.5983
non-gcGB_165	90	3							0	60	0.544184	50.6895	0.264141	-9.31045	1	glioblastoma, IDH wildtype	0.99	RTK II	0.55	1				1	724	1		0.715402	-0.449372	-0.535374	0.616447	-0.217927	-0.947142	-0.0558176	-0.82611	2.14559	0.328705	0.0635861	0.0247311	0.0624465	0	0.0629872	0.416197	0	0	7.07495	10.646	-2.91673	1.90517
non-gcGB_166	5	5							1	70	0.539359	56.102	0.556851	-13.898	0	glioblastoma, IDH wildtype	0.6	mesenchymal	0.59	1			100	0	1690	1		-0.765617	-1.21895	0.0359386	-0.922572	3.36038	-0.479389	0.42213	-0.82611	-0.878582	0.288783	0.479505	0.0235282	0.00282396	0	0.0773878	0.076263	0.000869877	0	12.4988	8.75163	-16.4519	-4.96026
non-gcGB_167	15	15	15	115	100	90		30	0	41	0.534438	50.9501	0.206125	9.95007	1	glioblastoma, IDH wildtype	0.94	midline	0.54	1			90	0	823	1	0	-1.07288	0.192158	1.24887	-0.879672	-1.043	0.0285773	-0.979216	2.37931	0.455934	0.399747	0	0	0.0178851	0	0.0771697	0.483987	0	0	65.8443	13.236	11.0037	24.4206
non-gcGB_168	5	5							0	74	0.54298	54.8439	0.388352	-19.1561	0	glioblastoma, IDH wildtype	0.91	mesenchymal	0.89	1			90	0	846	1	0	-0.438214	0.326321	-0.963152	0.359376	1.78412	-0.947142	-0.217449	-0.218972	-0.161903	0.187642	0.203185	0.0129813	0.0157524	0.0506512	0	0.331512	0	0.0192016	21.2654	-27.586	2.54896	-15.0656
non-gcGB_169	20	15							0	55	0.545359	59.6336	0.274157	4.63358	1	glioblastoma, IDH wildtype	0.99	RTK II	0.88	1			90	0	657	1	0	0.456806	0.0147975	-1.10803	1.07694	-0.556344	-0.544451	0.666834	0.423536	-0.614722	0.388819	0.0693995	0.00745563	0.042545	0.0244172	0.0114175	0.374528	0	0	50.3854	52.9726	-3.3966	21.4201
non-gcGB_170	30	20							0	70	0.534039	51.8835	0.229542	-18.1165	0	glioblastoma, IDH wildtype	0.99	RTK I	0.98	0			80	1	92	0	0	-0.615928	1.51717	-0.375978	-0.922572	-1.043	0.794722	0.925894	0.767849	-0.878582	0.357909	0.0402042	0.0060542	0.049541	0	0.0734315	0.418821	0	0	23.6842	-18.4201	-5.28689	-17.2007
non-gcGB_171	80	15							0	71	0.538797	45.9498	0.435637	-25.0502	0	glioblastoma, IDH wildtype	0.83	mesenchymal	0.81	0			80	0	753	1	1	-1.07288	1.50667	-0.624953	0.502544	1.70323	-0.947142	0.147839	-0.82611	-0.626344	0.201266	0.279613	0.0466556	0.106835	0	0.0482052	0.172688	0.061698	0	5.64838	-9.93547	-12.3384	2.23775
non-gcGB_172	10	7							0	60	0.54194	37.3639	0.473157	-22.6361	0	glioblastoma, IDH wildtype	0.41	mesenchymal	0.39	1			90	0	13	0		0.568216	0.825566	-0.597524	-0.492817	1.20762	-0.839418	0.181274	-0.283578	-0.878582	0.142876	0.283147	0.0338905	0.0325152	0	0	0.455781	0	0	34.4596	-2.57906	-31.0432	-15.6622
non-gcGB_173	20								0	60	0.539302	49.393	0.307142	-10.607	1	glioblastoma, IDH wildtype	0.99	mesenchymal	0.67	0			90	0	143	1	0	0.132773	1.90235	0.116637	1.20893	-0.642023	-0.80075	0.106321	-0.624814	-0.878582	0.284989	0.105331	0.0379232	0.0423246	0	0.0167724	0.346976	0.0472886	0	33.6541	-11.4383	-43.619	4.22321
non-gcGB_174	60	30							1	56	0.532655	48.5657	0.340401	-7.43431	1	glioblastoma, IDH wildtype	0.99	RTK II	0.63	0			90	0	395	1	0	-1.07288	0.460376	1.34964	0.478193	-0.447893	0.435233	-0.954323	-0.658403	1.12001	0.42214	0.122686	0	0.0502372	0	0.132225	0.185641	0.0291065	0	48.1445	-26.2279	-20.3383	-1.60364
non-gcGB_175	15	15		170		180			1	64	0.544868	63.1654	0.324354	-0.834593	1	glioblastoma, IDH wildtype	0.99	mesenchymal	0.82	0			100	1	467	1	0	1.57753	-1.21895	0.0424996	-0.922572	0.701951	-0.874567	-0.979216	-0.373964	2.24842	0.232887	0.134631	0.012549	0.0393566	0	0.0659259	0.514651	0	0	36.8463	5.6853	-10.121	2.12357
non-gcGB_176	20	25							0	78	0.540055	56.597	0.270139	-21.403	0	glioblastoma, IDH wildtype	0.99	RTK II	0.75	0			100	1	499	1	0	-0.548559	0.381137	-0.216911	0.450993	-0.754197	-0.744504	1.76838	-0.397114	0.200094	0.44704	0.0626783	0.0259886	0.0565906	0	0.0753853	0.236526	0.00887115	0	48.5851	-13.4178	-14.2134	-7.92055
non-gcGB_177	10	10							1	71	0.528533	55.17	0.228838	-15.83	0	glioblastoma, IDH wildtype	0.99	RTK I		0			70	1	37	0	0	0.321379	-0.981112	0.109306	-0.755377	-1.043	2.44782	-0.883612	1.03979	-0.31028	0.409681	0	0	0	0	0.11812	0.450226	0	0	18.132	-31.9369	-40.7152	-18.6101
non-gcGB_178	20	10							0	72	0.531992	50.2599	0.215339	-21.7401	0	glioblastoma, IDH wildtype	0.99	RTK I	0.58	0			90	0	150	0	0	-1.07288	0.162175	1.41993	0.975176	-1.043	-0.438419	0.959755	-0.82611	0.354587	0.554735	0	0.00885886	0.0411666	0	0.077597	0.197119	0.0257835	0	41.0245	6.57397	-7.7665	-15.5069
non-gcGB_179	20	5							1	65	0.52694	52.714	0.25638	-12.286	0	glioblastoma, IDH wildtype	0.99	RTK I	0.99	1			60	0	88	1	0	-1.07288	-0.498785	0.634658	-0.922572	-0.680353	2.36715	-0.979216	0.965391	0.280937	0.346457	0.0330339	0.0125953	0.00342655	0	0.0929406	0.436759	0	0	39.712	-18.8434	-26.3754	11.8958
non-gcGB_180	50	20							0	69	0.538911	52.2565	0.356324	-16.7435	0	glioblastoma, IDH wildtype	0.98	mesenchymal	0.81	0			50	0	75	0	0	0.554505	0.354004	-0.819398	-0.831539	0.912615	0.638872	-0.979216	-0.579307	0.836486	0.299925	0.152889	0.0272914	0	0	0.061262	0.427374	0	0	21.8208	-7.67656	0.0634494	-5.60056
non-gcGB_181	50	20							1	66	0.535143	54.5651	0.330405	-11.4349	1	glioblastoma, IDH wildtype	0.9	RTK II	0.62	1			70	0	49	1	0	0.812474	-1.21895	0.423178	0.0678393	-0.241824	0.179323	1.00192	-0.494458	-0.878582	0.456811	0.144395	0.0177043	0.0384544	0.00646503	0.053263	0.27115	0	0	49.4774	8.54494	-14.791	-11.3284
non-gcGB_182	10	15							1	60	0.541503	76.9806	0.236508	16.9806	1	glioblastoma, IDH wildtype	0.99	RTK II	0.74	0			90	1	197	0	0	0.625994	0.0201662	-0.788727	0.923497	-1.043	-0.595355	2.03567	-0.82611	-0.316367	0.449544	0.0220347	0.0102727	0.0760299	0	0.0436549	0.280383	0.0255387	0	64.6505	23.0652	29.2523	18.3458
non-gcGB_183	20	5							1	67	0.53937	59.4376	0.391988	-7.56241	1	glioblastoma, IDH wildtype	0.99	mesenchymal	0.95	0			60	0	27	0	0	0.0377489	2.29846	-0.530441	0.718617	0.580635	-0.521653	-0.661117	-0.768841	-0.835911	0.213125	0.267547	0.0266257	0.037378	0	0.0336955	0.35467	0.020359	0	28.4031	-11.5568	-12.3181	-7.7476
non-gcGB_184	10	10							0	65	0.536856	33.6658	0.303428	-31.3342	0	glioblastoma, IDH wildtype	0.98	RTK I	0.42	1			100	0	703	1	0	0.301622	-0.0925591	1.23152	-0.7644	-0.564888	-0.35783	1.13414	-0.490209	-0.223053	0.390407	0.125146	0	0	0	0.125934	0.325699	0	0	22.3624	-25.9339	-46.5092	-19.7381
non-gcGB_185	3	30	25	140	210	225		220	1	51	0.539728	42.2119	0.321669	-8.78807	1	glioblastoma, IDH wildtype	0.94	mesenchymal	0.63	0			80	0	531	1	0	0.59396	-0.363471	-0.00753261	-0.904794	0.0581751	-0.501882	1.05778	-0.82611	0.994999	0.388471	0.106995	0.0429932	0.0582957	0	0.00543328	0.326141	0.0281124	0	45.6374	19.2346	11.2097	10.3185
non-gcGB_186	20	30							0	58	0.529113	35.4476	0.322516	-22.5524	0	glioblastoma, IDH wildtype	0.89	RTK I	0.8	0			70	0	791	1	1	-0.847569	-1.21895	1.38923	-0.922572	0.118474	0.965192	-0.781831	1.70447	-0.878582	0.358332	0.00784807	0	0.017239	0	0.0734828	0.354857	0	0	16.7369	-26.1323	-39.9396	-15.7231
non-gcGB_187	15	10							1	76	0.531504	61.1243	0.241305	-14.8757	0	glioblastoma, IDH wildtype	0.91	RTK II	0.38	1			60	0	89	0	0	0.0668578	1.92171	-1.10803	1.22077	-0.952737	0.356201	0.490797	-0.82611	-0.718179	0.357507	0.0447481	0	0.0210904	0	0.0686969	0.284853	0.0358227	0	49.7738	-11.0416	-2.9549	-5.44398
non-gcGB_188	15	5							0	56	0.537588	50.7115	0.569086	-5.28847	1	glioblastoma, IDH wildtype	0.71	mesenchymal	0.66	1			90	1	939	1		-1.07288	1.05111	-0.0563883	1.11809	1.49017	-0.171165	-0.970468	-0.763239	-0.771513	0.202077	0.493348	0	0	0	0.0645321	0.184089	0.00916892	0	37.6633	-1.73332	8.7541	8.91046
non-gcGB_189	30	10							0	72	0.544506	60.4243	0.413214	-11.5757	1	glioblastoma, IDH wildtype	0.99	mesenchymal	0.96	1			80	0	414	1	0	-0.706381	0.907464	-1.10803	-0.184424	1.94791	-0.947142	0.350904	-0.597455	-0.084834	0.143391	0.105107	0.00598394	0.0219915	0	0.0575708	0.245145	0.0188469	0	20.8838	3.05952	-6.588	-0.32418
non-gcGB_190	15	25	14	140	140	170		70	1	74	0.540467	48.1369	0.472401	-25.8631	0	glioblastoma, IDH wildtype	0.99	mesenchymal	0.97	0			70	0	514	0	1	0.144532	-0.714926	0.39732	0.0206288	1.46623	-0.355411	0.0928728	-0.82611	-0.763352	0.259347	0.107878	0	0.0111363	0	0.0509644	0.211525	0	0	10.962	-10.4982	-17.2092	-18.3962
non-gcGB_191	5	10							1	70	0.538047	40.8709	0.329103	-29.1291	0	glioblastoma, IDH wildtype	0.73	midline	0.7	0			90	0	113	0		-0.989375	0.27215	0.169955	-0.922572	0.571747	-0.690572	-0.979216	2.60025	-0.390113	0.319361	0.0884805	0.0141105	0	0	0.0949324	0.414568	0	0.0040363	7.92366	-37.1031	-47.4852	8.74448
non-gcGB_192	50	15							0	77	0.530989	62.4774	0.236079	-14.5226	0	glioblastoma, IDH wildtype	0.99	RTK I	0.99	1			70	0	102	0	0	-1.07288	-0.861768	-1.10803	1.20977	-1.043	2.36763	-0.979216	1.94852	-0.878582	0.422844	0	0	0.0326403	0	0.14731	0.327876	0	0	42.5523	4.84542	-2.09524	-5.79756
non-gcGB_193	80	50							0	78	0.52539	57.0274	0.229691	-20.9726	0	glioblastoma, IDH wildtype	0.99	RTK I	0.99	0			100	0	204	1	1	-0.436446	0.52518	0.131264	-0.922572	-1.043	3.02861	-0.979216	0.752365	-0.878582	0.389861	0	0.0231666	0.0450588	0	0.0740985	0.3931	0	0	-2.27204	-41.2991	-59.4287	-5.43027
non-gcGB_194	5	5							0	82	0.544336	55.947	0.302823	-26.053	0	glioblastoma, IDH wildtype	0.99	mesenchymal	0.67	0			50	0	49	0	0	-0.688683	0.20015	-1.10803	0.165465	0.597891	-0.947142	2.17349	-0.497353	-0.392751	0.319064	0.0762043	0.0293575	0.0296358	0	0.063919	0.309184	0.019224	0	53.7967	2.89129	-16.2996	-12.1578
non-gcGB_195	90	30							0	82	0.53368	42.686	0.294333	-39.314	0	glioblastoma, IDH wildtype	0.36	midline	0.24	0			90	0	133	0	0	0.28946	0.823763	0.278332	-0.922572	0.239544	0.456161	-0.979216	0.708307	-0.878582	0.239825	0.0690521	0	0.00648776	0	0.100236	0.529726	0	0	-17.437	-49.6448	-67.217	-23.1716
non-gcGB_196	15	5							0	46	0.543415	42.5598	0.246928	-3.44019	1	glioblastoma, IDH wildtype	0.99	RTK II	0.66	0			90	0	320	1	0	0.117737	0.831494	-0.703741	0.972419	-0.24741	-0.947142	1.4529	-0.814373	-0.655694	0.273741	0.0692488	0.0488472	0.106525	0	0.0447459	0.292797	0.050904	0	30.1455	16.8367	-5.97826	-12.5754
non-gcGB_197	40	5							1	68	0.541331	59.9339	0.51511	-8.06608	1	glioblastoma, IDH wildtype	0.92	mesenchymal	0.92	1			100	1	776	1	1	0.823936	-0.279961	-1.10803	-0.414851	2.04431	-0.201009	-0.979216	-0.674479	0.360005	0.123185	0.366374	0.0101849	0	0.0273409	0.034494	0.340921	0	0.0738185	12.0825	-2.44362	-18.6364	-15.6951
non-gcGB_198	50	10							1	64	0.539957	59.1585	0.490168	-4.8415	1	glioblastoma, IDH wildtype	0.83	mesenchymal	0.6	1			90	1	93	0		-0.963437	-0.753793	0.277716	0.0922818	1.4946	-0.118516	-0.979216	-0.170843	0.848505	0.222398	0.293393	0.0119698	0	0	0.0987657	0.291988	0	0	37.265	-14.8003	-26.536	2.67702
non-gcGB_199		70							0	75	0.545121	62.6585	0.262037	-12.3415	0	glioblastoma, IDH wildtype	0.93	RTK II	0.76	1			100	0	136	1	0	-0.000764956	-1.21895	-0.421498	0.233707	-0.194712	-0.0978556	-0.979216	1.168	1.49817	0.446455	0	0.0100744	0.00544989	0	0.0975017	0.298127	0	0	36.6793	5.86527	-8.49316	-18.9557
non-gcGB_200	10	20							0	68	0.537323	43.616	0.340584	-24.384	0	glioblastoma, IDH wildtype	0.99	RTK II	0.89	1			90	0	68	0	1	0.309783	-1.21895	0.532113	-0.777219	0.130069	0.0623063	1.94434	-0.82611	-0.624857	0.452999	0.160901	0.00802153	0.0746315	0	0.0943537	0.137959	0.021738	0	-7.12402	-11.4675	-37.165	-3.31471
non-gcGB_201	20	20							0	58	0.536159	61.8251	0.43588	3.82511	1	glioblastoma, IDH wildtype	0.63	RTK I	0.26	0			100	0	497	1	1	-1.07288	-1.17427	-0.00672481	-0.211958	1.55432	0.497314	-0.979216	0.380485	0.442742	0.208887	0.297915	0.00947274	0.0655708	0	0.106345	0.27571	0	0	8.85943	-3.23279	7.33625	-9.82737
non-gcGB_202	5	5							0	78	0.541413	53.2009	0.31039	-24.7991	0	glioblastoma, IDH wildtype	0.91	mesenchymal	0.9	0			80	1	235	0	0	0.794451	0.179271	-0.507352	-0.449885	0.558941	-0.462852	0.115179	0.138247	-0.635374	0.269621	0.107262	0.0171272	0.00593994	0	0.0445438	0.522711	0	0.00557467	0.487438	-18.4147	-43.89	-8.42525
non-gcGB_203	5	20							0	77	0.539639	55.2913	0.248979	-21.7087	0	glioblastoma, IDH wildtype	0.99	RTK II	0.79	1			70	0	56	0	0	-0.712194	-1.21895	0.603706	2.13136	-0.990841	-0.830661	0.841217	-0.18777	0.417079	0.538599	0.0110455	0.0239618	0.00645519	0	0.0493978	0.291924	0.0138809	0	36.8858	-12.3119	-3.84786	2.21479
non-gcGB_204	50	5							0	69	0.538677	55.7888	0.371015	-13.2112	0	glioblastoma, IDH wildtype	0.97	mesenchymal	0.95	0			60	0	71	0	0	0.128825	0.0565498	0.494712	0.999978	0.729669	-0.385609	-0.979216	-0.471934	-0.637046	0.262463	0.120363	0.00737171	0.031059	0	0.0469256	0.356735	0	0	21.6096	-19.1114	-27.0256	-12.0734
non-gcGB_205	70	15							1	77	0.54204	48.1765	0.477743	-28.8235	0	glioblastoma, IDH wildtype	0.98	mesenchymal	0.97	0			60	0	27	0	0	0.860501	-0.381774	-0.892857	-0.876828	1.85361	-0.72135	0.864651	-0.63167	-0.878582	0.193584	0.290983	0.000901349	0	0	0.0736806	0.24092	0	0.00375473	43.85	1.88989	-8.45269	-11.8755
non-gcGB_206	1.5	10							0	65	0.537313	50.5801	0.202641	-14.4199	0	glioblastoma, IDH wildtype	0.99	RTK I	0.95	1			90	1	685	1	0	0.222732	-0.985136	-0.416802	0.045745	-1.043	2.57325	-0.979216	1.21489	-0.867542	0.409149	0	0	0.0198275	0	0.0682193	0.430805	0	0	32.6292	-3.84761	-4.52032	-9.2285
non-gcGB_207	40	25							0	75	0.535985	71.2113	0.307422	-3.78867	1	glioblastoma, IDH wildtype	0.99	RTK I	0.74	1				1	214	1	0	-0.608182	-0.0343118	-1.10803	-0.251197	-0.0337807	2.22881	-0.74008	1.02943	-0.878582	0.321514	0.0880362	0.043544	0	0	0.0835645	0.378479	0	0	31.0742	-6.56647	-3.42957	-10.2608
non-gcGB_208		40							0	57	0.538342	42.2046	0.193078	-14.7954	0	glioblastoma, IDH wildtype	0.96	RTK II	0.75	0			100	0	796	1	0	-0.520011	0.201831	0.280226	-0.922572	-0.637571	-0.682141	2.4775	-0.82611	0.845328	0.504639	0.0104639	0.0191053	0.0778436	0	0.0262759	0.241874	0.038216	0	46.7756	11.33	-7.99268	9.68964
non-gcGB_209		20	30	150	95	140		70	1	55	0.54231	53.0654	0.25755	-1.93461	1	glioblastoma, IDH wildtype	0.99	RTK II	0.55	1			90	1	796	1	0	0.0108734	0.234872	-0.747633	-0.922572	-0.437055	-0.578381	3.45684	-0.52777	-0.878582	0.412502	0.0688369	0.0394588	0.0679172	0	0.0329217	0.274564	0.0451973	0	45.4153	32.0547	23.3785	16.2747
non-gcGB_210		50							0	52	0.537019	30.2812	0.25194	-21.7188	0	glioblastoma, IDH wildtype	0.99	RTK I	0.57	0				1	334	0	0	-0.44286	-0.50701	1.68235	1.14376	-1.043	-0.0301365	0.0689761	0.150055	-0.878582	0.443166	0.039636	0.0133839	0.0376605	0	0.0380261	0.327223	0.0153569	0	58.225	21.8281	-42.5138	-1.54585
non-gcGB_211		10							0	82	0.544856	92.0329	0.173749	10.0329	1	glioblastoma, IDH wildtype	0.99	RTK II	0.77	0			80	0	129	0	0	0.0828455	0.706042	-1.10803	1.0602	-0.195742	-0.947142	0.278299	0.0614505	0.160198	0.303112	0.0195176	0.038063	0.0392662	0	0.041644	0.388037	0.0231139	0	89.1354	36.3657	16.3109	1.9484
non-gcGB_212		5							0	66	0.542863	50.568	0.496155	-15.432	0	glioblastoma, IDH wildtype	0.88	mesenchymal	0.88	1			70	0	439	0	0	0.784852	0.211994	-0.678921	-0.564076	2.32619	-0.915439	-0.80797	-0.122703	-0.878582	0.125423	0.363121	0	0	0	0.0700159	0.35508	0	0.0293216	7.87472	-23.191	-26.7435	-8.54317
non-gcGB_213		10							1	69	0.542489	50.8422	0.185438	-18.1578	0	glioblastoma, IDH wildtype	0.96	RTK II	0.68	0			100	1	159	0	0	-0.391996	1.68498	-1.10803	-0.922572	-1.043	-0.947142	2.11985	0.181069	0.856385	0.363292	0	0.0407063	0.104409	0	0.0110443	0.378662	0.0535363	0	33.8368	0.495903	-65.2226	-4.92776
non-gcGB_214		30							1	65	0.536902	50.415	0.373228	-14.585	0	glioblastoma, IDH wildtype	0.97	RTK I	0.81	1			70	1	674	1	0	-0.394136	-0.394706	0.393597	-0.922572	0.748475	0.702079	-0.830425	0.560447	-0.12769	0.295447	0.162591	0.0168677	0	0	0.110952	0.382964	0	0	9.97651	-16.5171	-36.2555	-4.99819
non-gcGB_215		15							0	58	0.537008	59.5227	0.294683	1.52274	1	glioblastoma, IDH wildtype	0.99	mesenchymal	0.76	0			60	1	238	1	0	-0.0259667	0.647322	0.472596	0.100472	-0.366061	-0.432031	1.38751	-0.82611	-0.878582	0.370532	0.0995862	0.0103927	0.058206	0	0.102732	0.199992	0.0169176	0	32.8522	11.2797	-9.4684	6.32872
non-gcGB_216		10							0	46	0.532837	41.8288	0.283315	-4.17117	1	glioblastoma, IDH wildtype	0.52	RTK II	0.38	1			90	1	482	1	0	-1.07288	-1.21895	0.00509938	-0.906421	1.14982	0.691447	1.09007	-0.82611	0.539559	0.526558	0.0965824	0.0208393	0	0.0659395	0.00697446	0.0843472	0.039567	0.00797958	8.30149	-19.5952	31.5805	0.728968
non-gcGB_217	30	20	7	120	140	110	140		1	54	0.536082	47.9274	0.26555	-6.07261	1	glioblastoma, IDH wildtype	0.87	RTK II	0.44	1			90	1	756	1	0	-0.499398	-0.512197	-0.614061	0.240161	0.418598	-0.947142	1.87213	0.233438	-0.878582	0.404181	0.00662383	0.0733503	0.0264882	0.0387789	0	0.227202	0.0111186	0.0360249	46.4073	-3.12924	-4.636	-11.3676
non-gcGB_218	1	20							0	53	0.536524	37.3679	0.161302	-15.6321	0	glioblastoma, IDH wildtype	0.61	mesenchymal	0.37	0			90	0	465	1	0	-0.850095	2.29863	-1.09764	-0.750964	-0.890026	-0.947142	1.88248	-0.82611	2.05635	0.429496	0	0.0675623	0.0790051	0	0.0437502	0.272521	0.0523173	0	7.13023	3.83472	-9.21111	7.82171
non-gcGB_219	10	10							0	79	0.541725	57.7286	0.421025	-21.2714	0	glioblastoma, IDH wildtype	0.8	mesenchymal	0.8	1			60	1	4	0		0.247828	0.140822	-0.382359	0.410938	1.39864	-0.925787	-0.797713	0.0638373	-0.517991	0.165048	0.174025	0.030461	0.0342289	0	0.0248706	0.392061	0.011777	0	6.07784	-13.9632	-52.723	-15.484
non-gcGB_220		20							1	55	0.538356	56.224	0.290139	1.22401	1	glioblastoma, IDH wildtype	0.93	mesenchymal	0.53	1			70	1	582	1	0	-0.507408	0.0453422	0.0615545	1.50869	-0.342618	-0.432442	0.509116	-0.0782132	-0.878582	0.358195	0.0626064	0.0388731	0.0551758	0	0.0429387	0.290579	0.0508003	0	64.4274	7.76664	10.4705	6.78453
non-gcGB_221	30	30							1	78	0.526524	53.1778	0.231644	-24.8222	0	glioblastoma, IDH wildtype	0.99	RTK I	0.98	1			60	0	47	0	0	-1.07288	-1.21895	1.09227	-0.922572	-1.043	2.71227	-0.546055	1.24083	-0.369438	0.483908	0	0.0120445	0.029152	0	0.111351	0.363545	0	0	14.3193	-25.3312	-63.7015	-9.25242
non-gcGB_222	10	10							0	69	0.537627	49.9524	0.22036	-19.0476	0	glioblastoma, IDH wildtype	0.99	RTK II	0.81	1			80	1	380	1	0	-1.06164	1.0785	1.57167	-0.158655	-0.886352	-0.389751	0.865643	-0.553771	0.143844	0.4791	0.0480024	0.0279517	0.0636485	0	0.0779773	0.237499	0.0148635	0	19.4772	-3.57099	-26.3073	4.9385
non-gcGB_223	30	10							1	65	0.526999	30.8178	0.241654	-34.1822	0	glioblastoma, IDH wildtype	0.95	RTK I	0.65	0			60	1	37	0	0	-1.07288	-1.21895	2.89458	-0.486478	-0.530348	-0.234926	0.56973	-0.805207	1.31805	0.543815	0.011511	0	0	0	0.105403	0.21928	0	0	5.262	-31.1745	-61.4255	-14.5119
non-gcGB_224	60	5							0	81	0.543901	47.7295	0.277132	-33.2705	0	glioblastoma, IDH wildtype	0.73	RTK II	0.4	1			50	1	1	0		0.570071	-0.133354	-0.677887	-0.702793	-0.283286	0.00568629	-0.979216	0.907859	1.57908	0.242873	0	0	0	0	0.0884624	0.553347	0	0	16.5423	-25.7089	-55.3631	-21.5807
non-gcGB_225	60	10							1	71	0.531372	74.1533	0.247483	3.15333	1	glioblastoma, IDH wildtype	0.91	RTK II	0.65	1			80	1	637	1	0	1.19876	-0.353971	-1.10694	-0.922572	-1.043	1.10342	2.19435	-0.82611	-0.369012	0.540591	0.036721	0.0131473	0.0614409	0	0.0587389	0.242243	0.0115552	0	26.0763	-7.82367	0.199898	1.47592
non-gcGB_226	40	15							1	52	0.540519	82.6855	0.17353	30.6855	1	glioblastoma, IDH wildtype	0.53	RTK I	0.38	0			100	1	658	1		-0.345526	-1.21895	-1.10803	1.86301	-1.043	-0.947142	-0.979216	0.0995575	4.49623	0.384676	0	0.0407855	0	0	0.0263331	0.411033	0	0.00491154	43.4545	26.9976	56.2878	26.4756
non-gcGB_227	10	15							0	55	0.533435	34.5704	0.265872	-20.4296	0	glioblastoma, IDH wildtype	0.45	RTK I	0.26	0			60	0	82	1		-0.853482	2.54047	0.469566	-0.898202	-0.317564	0.306768	-0.979216	0.0292746	0.572366	0.239986	0.0572879	0.0332121	0	0	0.103196	0.488041	0	0	6.72903	-30.6123	-54.255	-14.8832
non-gcGB_228	50	10							1	68	0.542573	73.9888	0.253863	5.98883	1	glioblastoma, IDH wildtype	0.98	mesenchymal	0.67	0			80	0	93	0	0	3.2882	-0.581498	-1.10803	0.0527077	-0.481123	-0.787549	-0.0618219	-0.393775	0.171182	0.236435	0	0.0214121	0.00226825	0.0192391	0.0196285	0.519141	0.0181495	0.00916087	35.3601	16.5383	-25.6406	-18.7591
non-gcGB_229	70	10							0	66	0.544478	54.1519	0.187668	-11.8481	1	glioblastoma, IDH wildtype	0.98	RTK II	0.88	0			90	1	43	0	0	-0.157839	-1.17827	-1.10803	0.289408	0.075363	-0.947142	2.20794	-0.11457	0.383294	0.415931	0.0370257	0.0461026	0.053593	0	0.0110004	0.261198	0.0545002	0	47.9265	41.9509	-12.4855	18.048
non-gcGB_230	20	5							0	67	0.544365	43.7553	0.328797	-23.2447	0	glioblastoma, IDH wildtype	0.58	mesenchymal	0.58	0			80	0	260	0		0.69808	1.46198	-0.554524	-0.922572	0.770779	-0.947142	-0.458622	0.513096	-0.567456	0.147906	0.105171	0.0174102	0.0372837	0.0049083	0.0398123	0.548228	0	0	0.526107	-15.2781	-56.855	-11.2809
non-gcGB_231	10	5	6	140	130	180	120	140	1	52	0.538947	55.1461	0.254194	3.14611	1	glioblastoma, IDH wildtype	0.99	RTK II	0.87	1				0	285	1		0.134742	-0.916408	0.0104193	1.12164	-0.701255	-0.522438	1.01147	-0.539448	0.428937	0.489519	0.00746207	0.0115108	0.0429562	0	0.0786468	0.313966	0.00939345	0	36.2551	33.8351	5.97337	8.22373
non-gcGB_232	70	4							1	56	0.543002	62.119	0.199435	6.11897	1	glioblastoma, IDH wildtype	0.93	mesenchymal	0.72	0			80	0	566	1	0	2.37703	1.06974	-1.10803	-0.922572	0.242811	-0.947142	-0.593128	-0.438132	0.73196	0.164625	0.0419397	0.00946944	0	0	0.0567935	0.660253	0.00282747	0	33.4523	9.18863	-41.0527	0.985903
non-gcGB_233	20	10							1	64	0.543347	55.4041	0.299496	-8.59595	1	glioblastoma, IDH wildtype	0.98	mesenchymal	0.7	1			80	1	470	1	0	2.48562	-0.921384	-0.0646245	0.51998	0.0793701	-0.947142	0.0520512	-0.82611	-0.496984	0.210807	0.0710068	0.0342043	0.0700591	0	0.066989	0.453724	0.00110551	0	41.071	-1.8663	-0.781655	-14.7691
non-gcGB_234		30							1	84	0.538172	63.7969	0.268492	-20.2031	0	glioblastoma, IDH wildtype	0.97	RTK I	0.46	1				1	0	0		0.657388	0.21865	-1.10803	0.887785	-0.799922	1.35456	-0.979216	0.235915	-0.318111	0.343832	0.0521043	0.0108863	0	0	0.0221142	0.534576	0	0	85.2687	7.44329	32.8896	7.6462
non-gcGB_235	40	20							1	61	0.542017	43.5759	0.205733	-17.4241	0	glioblastoma, IDH wildtype	0.96	RTK II	0.74	0			80	1	281	1	0	-0.273974	-0.168752	0.17277	-0.922572	-0.375981	-0.947142	3.30641	-0.314269	-0.878582	0.511287	0.0535587	0.0409279	0.0476795	0	0.0858956	0.192669	0.0240386	0	33.3229	-2.00273	-19.9061	14.0901
non-gcGB_236	60	30							0	80	0.532941	55.4668	0.227658	-24.5332	0	glioblastoma, IDH wildtype	0.95	RTK I	0.87	0				1	0	0		-1.04087	-0.997707	-0.226719	-0.408041	-0.497851	1.89383	-0.224314	1.46658	-0.377983	0.360473	0.0585139	0.014953	0	0	0.0802621	0.401076	0	0.00305287	19.2179	-37.9118	-66.9011	-17.6536
non-gcGB_237	10	20							1	76	0.537718	58.3382	0.264684	-17.6618	0	glioblastoma, IDH wildtype	0.99	RTK II	0.73	1			90	1	544	1	0	-1.07288	-0.589097	0.969792	2.50229	-0.371984	-0.947142	0.689035	-0.50289	-0.786227	0.450906	0.0448231	0.0619831	0.0517354	0	0.0597237	0.224434	0.0530806	0	40.6511	-9.49979	-37.0313	-8.60803
non-gcGB_238	20	15							0	68	0.526907	30.5148	0.346217	-37.4852	0	glioblastoma, IDH wildtype	0.55	RTK I	0.33	0			60	0	15	0		-0.392415	-0.844038	2.28043	-0.405238	-0.578253	0.662821	0.0915792	-0.82611	0.35338	0.440185	0.0580644	0.00902951	0	0	0.058303	0.262945	0.00422779	0	28.6859	-35.7328	9.00295	-26.158
non-gcGB_239	20	15							0	66	0.534878	37.1985	0.247357	-28.8015	0	glioblastoma, IDH wildtype	0.95	RTK II	0.59	1			70	0	63	1	0	-0.447479	-0.402223	2.18017	1.77124	-0.884971	-0.60522	-0.198849	-0.797088	-0.146062	0.463871	0.0730997	0.0173887	0.0388667	0	0.0196806	0.284057	0.0194938	0	32.4817	0.295614	-35.1156	-17.103
non-gcGB_240	90	10							1	60	0.541022	51.65	0.195746	-8.34999	1	glioblastoma, IDH wildtype	0.98	RTK II	0.57	1			90	1	453	1	0	2.12029	-0.0515351	-0.850437	1.06551	-1.043	-0.31863	0.870415	-0.82611	-0.878582	0.298846	0.0272364	0.048033	0.0447634	0	0.045228	0.341967	0.0644297	0	49.379	11.6453	-9.44209	5.29127
non-gcGB_241	40	25							0	63	0.538466	50.4756	0.215699	-12.5244	0	glioblastoma, IDH wildtype	0.99	RTK II	0.86	1			100	1	163	1	0	0.73112	-1.13115	0.94992	1.23556	-0.650003	-0.709308	1.03229	-0.706734	-0.878582	0.422377	0.00114789	0.0189969	0.0430918	0	0.0609688	0.303906	0.0356978	0	39.1163	0.163277	1.52849	-11.4282
non-gcGB_242	10	10							0	68	0.540108	55.257	0.293205	-12.743	0	glioblastoma, IDH wildtype	0.99	mesenchymal	0.65	0			100	1	118	1	0	0.792672	1.56987	-0.335825	-0.810735	-0.640037	0.324086	-0.979216	-0.747814	1.86887	0.255519	0.0959733	0.0110042	0.0272925	0	0.00964433	0.575729	0	0	17.8537	-2.23349	-15.7552	4.36669
non-gcGB_243	90	20							0	85	0.533959	64.9645	0.162216	-20.0355	0	glioblastoma, IDH wildtype	0.99	RTK I	0.99	1			90	0	306	1	0	-1.07288	-1.0696	-1.10803	1.0417	-1.043	2.4025	-0.979216	2.21223	-0.878582	0.406685	0	0	0.0409341	0	0.109265	0.409068	0	0	17.17	-20.6334	-34.8866	-7.38965
non-gcGB_244	5	10							1	60	0.533738	43.652	0.223864	-16.348	0	glioblastoma, IDH wildtype	0.99	RTK II	0.79	1			90	1	529	1	0	-1.07288	-1.21895	0.052619	0.518842	-1.043	0.0324783	3.37131	-0.82611	-0.153711	0.614205	0.0233318	0.0173054	0.0768849	0	0.0793615	0.141612	0.00785183	0	83.6305	17.962	11.7447	27.906
non-gcGB_245	10	15							0	72	0.535704	62.6132	0.265997	-9.38685	1	glioblastoma, IDH wildtype	0.73	midline	0.36	0			80	1	36	0	0	-1.07288	3.03378	-1.10803	-0.656357	-0.544514	-0.208418	-0.501592	2.22323	-0.878582	0.339289	0.175243	0.00698903	0.0251222	0	0.0491291	0.302421	0.0147662	0	46.1306	-15.5896	-7.80748	2.53753
non-gcGB_246	2	15							1	64	0.537895	42.7072	0.44504	-21.2928	0	glioblastoma, IDH wildtype	0.85	mesenchymal	0.83	1			80	1	132	1	1	-0.954295	-0.59256	1.31796	-0.38462	1.65743	-0.947142	0.919344	-0.82611	-0.768477	0.308913	0.276416	0.0243986	0.086422	0	0.0092178	0.224465	0	0	10.9206	-20.2931	-20.4484	-17.5977
non-gcGB_247	30	10							0	60	0.537017	50.0422	0.398914	-9.95776	1	glioblastoma, IDH wildtype	0.49	mesenchymal	0.43	0			100	0	362	1		-0.95519	2.33053	-1.10803	-0.922572	1.35261	-0.826054	0.731914	-0.82611	0.318127	0.278815	0.176133	0	0	0	0.0298532	0.255012	0	0.0442473	2.49122	-2.01208	-9.45462	7.33894
non-gcGB_248	5	20	3	140	120	120		40	0	63	0.533911	51.5745	0.249323	-11.4255	1	glioblastoma, IDH wildtype	0.99	RTK I	0.99	0			70	0	479	0	0	-1.07288	-0.221562	-0.883474	-0.922572	-0.497632	2.11558	-0.979216	1.94317	0.363461	0.348868	0.0245435	0	0.00150832	0	0.154172	0.469133	0	0	39.2043	-10.554	-21.396	18.6633
non-gcGB_249	80	10							1	47	0.541171	50.7204	0.390345	3.72039	1	glioblastoma, IDH wildtype	0.99	mesenchymal	0.96	0			70	0	395	1	0	1.90437	0.467925	-1.10803	-0.0623492	0.954045	-0.703482	-0.398478	-0.82611	-0.331183	0.187958	0.235235	0.0287843	0.0611257	0.000211363	0.0287256	0.396043	0.0219688	0	38.4342	24.6461	22.5405	12.5312
non-gcGB_250	40	20							1	70	0.537076	56.0263	0.317023	-13.9737	0	glioblastoma, IDH wildtype	0.99	RTK I	0.51	1			60	1	321	1	0	0.159393	-0.153831	0.82568	0.525016	-1.043	0.469392	-0.706376	-0.82611	1.53506	0.40324	0.0520815	0	0.0300937	0	0.135816	0.294775	0	0	36.7827	-11.933	-14.1951	-12.3561
non-gcGB_251	70	10							0	57	0.544727	64.5122	0.24907	7.51217	1	glioblastoma, IDH wildtype	0.99	RTK II	0.71	0			90	1	491	1	0	2.452	-0.861016	0.0648359	0.76937	-0.38452	-0.947142	-0.103212	-0.209032	-0.878582	0.3307	0.0439459	0.0336466	0.0845405	0	0.0622652	0.385141	0.00426466	0	65.6522	18.6144	9.93083	-1.68587
non-gcGB_252	5	15							0	43	0.536667	51.45	0.266516	8.44998	1	glioblastoma, IDH wildtype	0.99	RTK II	0.77	0			100	1	431	1	0	-0.578228	0.0464706	1.1793	0.946546	-0.733828	0.452884	0.56355	-0.82611	-0.878582	0.439213	0.0423151	0.01646	0.0684762	0	0.0659213	0.258673	0.0104059	0	42.7338	15.8458	15.1049	0.854133
non-gcGB_253	10	50							1	80	0.533576	50.8593	0.309382	-29.1407	0	glioblastoma, IDH wildtype	0.99	RTK II	0.52	1				1	19	0	0	-1.07288	0.0515901	0.984669	0.818782	-1.043	0.42517	0.862138	-0.774152	0.105089	0.490586	0.0932985	0.0151302	0.00347139	0	0.042978	0.248378	0.0229891	0	54.1432	-44.1143	35.8756	-2.68197
non-gcGB_254	50	15	2	190	180	130	165	150	1	82	0.529223	51.0621	0.276687	-30.9379	0	glioblastoma, IDH wildtype	0.99	RTK I	0.97	0				1	0	0		-1.07288	-1.01991	0.134981	-0.351468	-0.97074	1.68987	-0.470112	1.49679	0.499161	0.442717	0.0212209	0	0	0	0.140989	0.303385	0	0	5.13754	-42.0802	-37.9455	2.61855
non-gcGB_255	70	15							0	73	0.53994	61.2096	0.360402	-11.7904	1	glioblastoma, IDH wildtype	0.98	mesenchymal	0.59	0			60	1	17	0	0	-1.07288	0.570272	-0.721142	-0.858116	0.447226	-0.392208	2.17172	0.203426	-0.878582	0.32275	0.224956	0.0150391	0.0928861	0	0.0411865	0.164872	0.0504819	0	-4.76606	9.66127	-16.3175	-3.97415
non-gcGB_256	70	20							1	76	0.537962	55.7801	0.417777	-20.2199	0	glioblastoma, IDH wildtype	0.97	mesenchymal	0.75	0			70	1	7	0	0	-0.153906	-0.390046	-0.305212	-0.647749	1.09493	0.835469	-0.965329	-0.441006	0.861409	0.263989	0.186529	0	0	0	0.0984683	0.337491	0	0	20.192	-10.3923	-14.6537	-8.77627
non-gcGB_257	40	30							1	77	0.538628	72.9604	0.257377	-4.0396	1	glioblastoma, IDH wildtype	0.99	RTK II	0.52	0				1	0	0		-0.655497	1.53445	-0.528686	1.04491	-0.918838	0.387549	0.00543652	-0.493837	0.205075	0.357342	0.0665473	0.000111663	0.0644124	0	0.0703972	0.350371	0	0	36.6726	17.0355	-5.09971	11.5246
non-gcGB_258	30	25							1	51	0.538914	48.1893	0.37002	-2.81073	1	glioblastoma, IDH wildtype	0.99	mesenchymal	0.76	0			80	1	21	0		-0.69844	0.808439	-0.527539	0.967902	0.386032	-0.647427	1.21994	-0.82611	-0.878582	0.394936	0.136541	0	0	0	0.0621938	0.165429	0.00855469	0.00839418	50.5075	8.36701	12.5563	13.2375
non-gcGB_259	30	15							0	67	0.538869	44.7283	0.271748	-22.2717	0	glioblastoma, IDH wildtype	0.99	RTK II	0.81	1			80	0	113	1	0	0.00173049	-0.362471	0.806936	1.46557	-1.043	-0.299758	0.797528	-0.404334	-0.878582	0.45462	0.0845926	0.00299565	0.0356094	0	0.0564484	0.240243	0.0341668	0	35.9103	-16.7016	1.43792	-17.8059
non-gcGB_260	5	20							0	81	0.536721	47.8483	0.315378	-33.1517	0	glioblastoma, IDH wildtype	0.98	RTK I	0.6	0			80	0	19	0	0	-0.869326	1.06834	1.67838	-0.328563	-0.76528	0.494297	0.0107281	0.00536354	-0.878582	0.410385	0.0715743	0	0.069473	0	0.0839304	0.25771	0.023439	0	22.7385	-34.2012	-42.2911	-19.4287
non-gcGB_261	70	40							0	57	0.532628	47.7709	0.321928	-9.22913	1	glioblastoma, IDH wildtype	0.98	RTK I	0.96	1			90	1	159	1		-0.71332	1.47174	0.00867339	-0.922572	-0.148792	1.49975	-0.979216	0.449409	-0.373135	0.272644	0.028107	0.00349887	0	0	0.170012	0.461548	0	0	29.4282	-23.3045	-26.0581	10.0574
non-gcGB_262	60	15							0	48	0.53814	60.7743	0.162325	12.7743	1	glioblastoma, IDH wildtype	0.97	RTK II	0.74	1				1	84	0	0	0.305434	0.0544541	0.255772	-0.206927	-0.679866	-0.947142	2.67888	-0.82611	-0.718373	0.53157	0	0.0407127	0.0398157	0	0.0771891	0.249805	0.0242289	0	41.7063	19.7404	-27.8303	18.1991
non-gcGB_263	40	30	8	140	130	110		150	0	54	0.542411	58.7571	0.279963	4.75706	1	glioblastoma, IDH wildtype	0.99	mesenchymal	0.51	1			100	1	418	1	1	0.800545	-1.21895	0.0866571	0.294685	0.0179741	-0.945757	1.34125	-0.446184	-0.295397	0.36214	0.0564706	0.0355947	0.0286192	0	0.0396327	0.32288	0	0	52.9889	18.6648	-24.795	-0.230163
non-gcGB_264	20	20							0	75	0.536295	67.5231	0.285345	-7.47694	1	glioblastoma, IDH wildtype	0.99	RTK I	0.5	0			100	1	422	1	1	1.74785	-1.21895	-0.326787	0.228144	-1.043	1.24608	-0.441531	-0.82611	0.961867	0.408975	0.064166	0	0	0	0.0725967	0.433474	0	0	16.7188	-3.14736	-23.1482	-19.8167
non-gcGB_265	30	15							0	69	0.539947	60.2105	0.234805	-8.78946	1	glioblastoma, IDH wildtype	0.99	mesenchymal	0.81	1			80	1	365	1	0	1.0874	1.53598	-0.108727	0.855715	-0.541313	-0.525738	-0.448881	-0.50934	-0.878582	0.290191	0.0927496	0	0	0	0.0575381	0.451432	0	0.036387	39.3374	-5.54161	-24.1851	-0.979023
non-gcGB_266	20	20							0	84	0.535151	90.3251	0.323348	6.3251	1	glioblastoma, IDH wildtype	0.96	RTK II	0.49	1			70	1	46	1	0	1.48864	-1.21895	-0.932183	0.831178	-1.043	1.13931	-0.379759	-0.82611	1.23711	0.333274	0.0715592	0	0	0	0.0782942	0.452111	0	0	44.0408	11.8039	-18.8702	-11.5954
non-gcGB_267	5	10							1	69	0.539758	51.0898	0.48523	-17.9102	0	glioblastoma, IDH wildtype	0.47	mesenchymal	0.46	0			80	0	31	0		-0.321572	-1.1554	1.45904	-0.32122	2.08602	-0.330004	-0.472258	-0.82611	-0.749217	0.235921	0.16216	0.00856177	0.0120553	0	0.0505916	0.234471	0	0	5.36145	-14.9436	-50.3292	-11.6078
non-gcGB_268	15	10							0	49	0.533486	39.117	0.248261	-9.88297	1	glioblastoma, IDH wildtype	0.99	RTK I	0.97	1			90	1	332	1	0	0.063915	-1.13337	0.814943	-0.922572	-0.17918	1.60965	-0.979216	1.02561	-0.559633	0.332213	0.0282018	0	0	0	0.0853013	0.450289	0	0.0265744	38.3755	1.67177	-22.4544	-9.58092
non-gcGB_269		10							0	60	0.540846	47.8374	0.203156	-12.1626	0	glioblastoma, IDH wildtype	0.99	RTK II	0.81	1			100	1	11	0	0	1.18043	-1.0462	0.474863	-0.309436	-1.00777	0.009805	1.28715	-0.750944	0.289497	0.445851	0	0.0101256	0.0720632	0	0.0730865	0.334642	0.0228736	0	14.903	-7.89032	-41.4812	-2.80449
non-gcGB_270	40	30							1	69	0.541087	97.2504	0.188362	28.2504	1	glioblastoma, IDH wildtype	0.99	RTK II	0.76	1			70	1	113	0	1	0.973542	-1.21895	-0.546909	2.55984	-1.043	0.170749	0.343667	-0.82611	-0.469268	0.476363	0.00964327	0.024284	0.0461243	0	0.0872066	0.269676	0.0218245	0	94.3163	22.4674	19.0472	7.60782
non-gcGB_271	90	15							0	46	0.541447	45.0986	0.221613	-0.901408	1	glioblastoma, IDH wildtype	0.88	mesenchymal	0.72	0			70	1	367	1	0	2.98009	-0.048814	-1.10803	-0.580946	-0.289768	-0.569329	-0.630141	-0.82611	1.60212	0.192361	0.0112681	0	0.0166231	0	0.0275445	0.648587	0	0	51.1802	21.736	-7.00418	2.84716
non-gcGB_272	10	15							0	61	0.536863	45.0756	0.169092	-15.9244	0	glioblastoma, IDH wildtype	0.99	RTK I	0.66	0			80	1	343	1	0	0.386121	-0.48116	0.534529	2.75104	-1.043	-0.254671	-0.979216	-0.388783	-0.15574	0.444468	0.0238364	0.0139183	0.035237	0	0.0562779	0.32479	0.0201905	0	26.5549	-6.13133	-34.6357	3.92825
non-gcGB_273	50	30							0	53	0.540315	46.651	0.219275	-6.34897	1	glioblastoma, IDH wildtype	0.96	RTK II	0.59	0			90	1	392	1	0	2.06289	-0.505849	-0.428746	-0.900546	-0.139448	-0.535037	0.926014	-0.685663	0.184064	0.354806	0	0.0271911	0.0445705	0	0.0281697	0.37665	0	0	15.6968	8.92677	-14.979	-12.0633
non-gcGB_274	30	10							0	36	0.531901	22.1993	0.236903	-13.8007	0	glioblastoma, IDH wildtype	0.64	midline	0.49	0			50	1	140	1	0	-0.597819	0.421638	1.0452	-0.922572	-0.328596	-0.303563	-0.979216	2.48096	-0.878582	0.257297	0.0326534	0	0	0	0.10154	0.538269	0	0	26.942	-13.8822	-47.3349	9.41359
non-gcGB_275	30	10	30	120	150	110	160	100	0	45	0.545742	49.9454	0.25944	4.94544	1	glioblastoma, IDH wildtype	0.76	mesenchymal	0.55	1			100	1	134	1	1	-0.931974	1.3133	-1.10803	-0.707133	0.361797	-0.947142	1.55917	-0.182739	0.674276	0.327444	0.0307308	0.0433981	0.0486913	0.0108611	0.0147977	0.379891	0.0385508	0	47.2263	10.6145	-0.417588	13.378
non-gcGB_276	10	10	13	150	150	150	135	30	1	50	0.539192	32.8119	0.344704	-17.1881	0	glioblastoma, IDH wildtype	0.85	RTK II	0.51	0			70	1	147	1	0	-0.971599	0.0679235	1.0916	-0.512795	0.33571	-0.892501	0.160018	-0.00861967	0.917106	0.359958	0.16564	0.00887114	0.0862177	0	0.0112045	0.302833	0.00318243	0	52.901	-4.61835	-19.764	13.0033
non-gcGB_277	5	15							1	66	0.538034	70.8065	0.220221	4.8065	1	glioblastoma, IDH wildtype	0.96	RTK II	0.61	1			90	1	263	1	0	0.741906	0.155113	-0.672593	-0.481351	-1.043	0.134116	2.61273	-0.685522	-0.878582	0.414106	0.0405327	0.0267668	0.028342	0	0.0777058	0.300871	0.0340013	0	67.906	20.1362	5.32381	-3.58921
non-gcGB_278	1	10							0	79	0.538953	50.852	0.425888	-28.148	0	glioblastoma, IDH wildtype	0.91	RTK II	0.43	0			100	1	273	0	0	-1.05166	0.129212	0.482617	-0.922572	0.869907	0.136504	0.614715	-0.117171	-0.469448	0.310873	0.202928	0	0	0	0.113635	0.265516	0	0	17.3138	-21.3694	-33.8254	-11.0245
non-gcGB_279	5	5							1	55	0.539378	61.2252	0.233286	6.22525	1	glioblastoma, IDH wildtype	0.92	RTK II	0.57	1			90	1	263	0	0	1.67666	0.763952	-0.476392	-0.371924	-0.822253	-0.503175	1.26021	-0.554123	-0.790849	0.295363	0.0439027	0.0176332	0.0107722	0	0.0622294	0.506386	0	0	40.4827	11.5215	-2.83787	-5.38649
non-gcGB_280		15							1	80	0.526616	41.6791	0.242251	-38.3209	0	glioblastoma, IDH wildtype	0.96	RTK I	0.95	0			40	1	13	0	0	-0.34453	-0.794028	0.442525	-0.887857	-1.043	2.57978	-0.972544	1.71923	-0.878582	0.416604	0	0.0273648	0.0277313	0	0.10438	0.391252	0	0	-1.07494	-39.6496	-53.7001	-9.77228
non-gcGB_281	5	10							0	46	0.537476	49.3159	0.243313	3.31592	1	glioblastoma, IDH wildtype	0.99	RTK II	0.79	0				1	0	0		-0.296673	-0.719327	0.183187	1.44597	-1.02376	-0.249113	1.66475	-0.315525	-0.878582	0.496698	0.0684724	0.0217192	0.033527	0	0.0840763	0.245239	0.0193711	0	49.9063	8.52433	-2.85542	17.1745
non-gcGB_282	10	10							0	59	0.541802	45.1953	0.452241	-13.8047	0	glioblastoma, IDH wildtype	0.99	mesenchymal	0.97	0				0	313	1	0	0.840771	0.203608	-0.480512	0.286436	1.20855	-0.42083	-0.825574	-0.82611	-0.100263	0.234886	0.338556	0.0151388	0	0	0.0599778	0.314291	0	0.0216552	30.995	-9.02861	-17.7616	-15.9405
non-gcGB_283	5	5							1	69	0.540194	49.8018	0.259871	-19.1982	0	glioblastoma, IDH wildtype	0.97	mesenchymal	0.9	0			100	1	301	1	0	0.951074	2.69104	-1.10803	0.0959498	-0.208022	-0.792222	-0.527896	-0.243368	-0.237635	0.241388	0.0830796	0.000527065	0.029913	0	0.0813784	0.491851	0	0	12.5243	-26.9589	-29.7472	-14.6505
non-gcGB_284	30	10							0	72	0.543674	65.3518	0.321721	-6.64819	1	glioblastoma, IDH wildtype	0.99	mesenchymal	0.86	0			70	1	203	0	0	0.516102	-0.0975234	-0.434006	-0.682844	0.589	-0.871794	1.47766	-0.202308	-0.760478	0.30816	0.108551	0	0.0240221	0	0.101181	0.279893	0.00920849	0	28.4258	-4.52792	-20.0342	-12.9172
paediatric GB_1									0	58	0.496406	32.9761	0.296599	-25.0239	0	Glioblastoma, paediatric RTK2 type, subtype B		Glioblastoma, paediatric RTK2 type, subtype B																												4.99405	-40.9152	-52.1424	2.60277
paediatric GB_2									0	71	0.510811	55.8722	0.396248	-15.1278	0	Glioblastoma, paediatric RTK2 type, subtype B		Glioblastoma, paediatric RTK2 type, subtype B																												46.6555	-6.81024	24.854	-0.0540183
paediatric GB_3									0	60	0.508695	7.622	0.224675	-52.378	0	Diffuse paediatric-type high grade glioma, RTK1 subtype, subclass A (novel)		Diffuse paediatric-type high grade glioma, RTK1 subtype, subclass A (novel)																												-14.5273	-44.8318	-77.3523	-14.5382
paediatric GB_4									0	41	0.502539	26.3788	0.234095	-14.6212	0	Diffuse paediatric-type high grade glioma, RTK1 subtype, subclass A (novel)		Diffuse paediatric-type high grade glioma, RTK1 subtype, subclass A (novel)																												23.6368	-22.4183	-37.3365	11.1914
paediatric GB_5									1	63	0.508307	39.6444	0.252887	-23.3556	0	Diffuse paediatric-type high grade glioma, MYCN subtype		Diffuse paediatric-type high grade glioma, MYCN subtype																												14.612	-35.7478	-42.1206	-5.11257
paediatric GB_6									0	67	0.503619	19.841	0.315413	-47.159	0	Diffuse paediatric-type high grade glioma, H3 wildtype and IDH wild type, Subtype A (novel)		Diffuse paediatric-type high grade glioma, H3 wildtype and IDH wild type, Subtype A (novel)																												-0.737914	-46.5641	-34.3099	-16.598
paediatric GB_7									1	64	0.51156	48.4428	0.35198	-15.5572	0	Diffuse paediatric-type high grade glioma, H3 wildtype and IDH wild type, Subtype B (novel)		Diffuse paediatric-type high grade glioma, H3 wildtype and IDH wild type, Subtype B (novel)																												69.2417	22.2089	-29.7839	10.3394
paediatric GB_8									1	69	0.50183	54.7962	0.334992	-14.2038	0	Diffuse paediatric-type high grade glioma, RTK2 subtype, subclass B (novel)		Diffuse paediatric-type high grade glioma, RTK2 subtype, subclass B (novel)																												41.4232	1.88029	6.42293	10.3704
paediatric GB_9									1	73	0.49776	50.9219	0.305873	-22.0781	0	Diffuse paediatric-type high grade glioma, RTK1 subtype, subclass A (novel)		Diffuse paediatric-type high grade glioma, RTK1 subtype, subclass A (novel)																												24.7961	-22.2559	-19.283	20.5648
[truncated: 5 more columns]
